# Supplementary material for: Palaeoecological data indicates land-use changes across Europe linked to spatial heterogeneity in mortality during the Black Death pandemic
Source: Nat Ecol Evol. 2022 Feb 10;6(3):297–306. doi: 10.1038/s41559-021-01652-4 (PMC8913360; doi:10.1038/s41559-021-01652-4)
Supplement: Supplementary file 4 — Supplementary Data 1 and 2. [file 41559_2021_1652_MOESM4_ESM.xlsx]

## Sheet: Supplementary Data 1
Supplementary data 1: metadata of the 261 coring sites from which pollen data was collected for this study, including each site's name, primary publication, and location.
Acronym	Name	Pollen Sum (exclusions)	Full reference to primary publication	Age-depth model	Elevation	Latitude	Longitude	Region
ÅBO	Åbodasjön	-	Fredh, D. et al. The effect of local land-use changes on floristic diversity during the past 1000 years in southern Sweden. The Holocene 27, 694-711 (2017).	Bragée, P., Choudhary, P., Routh, J., Boyle, J.F. & Hammarlund D. Lake ecosystem responses to catchment disturbance and airborne pollution: An 800-year perspective in southern Sweden. Journal of Paleolimnology 50, 545-560 (2013).	221	57.0858	14.4825	Sweden
AHILL	Amicombe Hill	-	Fyfe, R.M., unpublished data.	Unpublished	550	50.6639	-4.03422	England: Devon
AHL5	Ahlenmoor	-	Behre, K.-E. Pollenanalytische Untersuchungen zur Vegetations- und Siedlungsgeschichte bei Flögeln und im Ahlenmoor (Elb-Weser-Winkel). Probleme der Küstenforschung im südlichen Nordseegebiet 11, 101-118 (1976).	New model	3	53.7	8.73333	Germany: North-West
AHLBECKE	Ahlbecker Seegrund	-	de Klerk, P. A pollen diagram from the Ahlbecker Seegrund (Ueckermünder Heide, Vorpommern, NE Germany) from the legacy of Franz Fukarek. Archiv für Naturschutz und Landschaftsforschung 44(3), 93-108 (2005).	EPD	0	53.4889	14.2208	Baltic: South
AHLEQUEL	Ahlequellmoor	-	Jahns, S. The later Holocene history of vegetation, land-use and settlements around the Ahlequellmoor in the Solling Area, Germany. Vegetation History and Archaeobotany 15(1), 57-63 (2006).	New model	300	51.7306	9.50944	Germany: North-West
ALB	Albano	-	Mercuri, A. M., Accorsi, C. A., & Mazzanti, M. B. The long history of Cannabis and its cultivation by the Romans in central Italy, shown by pollen records from Lago Albano and Lago di Nemi. Vegetation History and Archaeobotany 11(4), 263-276 (2002).	Rolph, T. C., Vigliotti, L., & Oldfield, F. Mineral magnetism and geomagnetic secular variation of marine and lacustrine sediments from central Italy: timing and nature of local and regional Holocene environmental change. Quaternary Science Reviews 23(14-15), 1699-1722 (2004).	293	41.75	12.6667	Italy
ALLSAINT	All Saints Bog	Cyperaceae, Ericaceae	Cole, E.E. & Mitchell, F.J.G. Human impact on the Irish landscape during the late Holocene inferred from palynological studies at three peatland sites. The Holocene 13(4), 507-515 (2003).	Cole, E.E. Multi-proxy Evidence from bogs for environmental change in Ireland over the last 1,200 years. Doctoral dissertation. University of Dublin, Trinity College, Dublin, Leinster, Ireland (2000).	42	53.9	-7.59	Ireland
Araisu	Araisu	Cyperaceae	Stivrins, N. et al. Landscape change in central Latvia since the Iron Age: multi-proxy analysis of the vegetation impact of conflict, colonization and economic expansion during the last 2,000 years. Vegetation History and Archaeobotany 24, 377-391 (2015).	Stivrins, N. et al. Detection of the Askja AD 1875 cryptotephra in Latvia, Eastern Europe. Journal of Quaternary Science 31, 437-441 (2016).	120	57.25	25.2833	Baltic: East
ARBARRA	Arbarrain mire	Cyperaceae	Pérez-Díaz, S., López-Sáez, J.A., Núñez de la Fuente, S. & Ruiz-Alonso, M. Early farmers, megalithic builders and the shaping of the cultural landscapes during the Holocene in Northern Iberian mountains. A palaeoenvironmental perspective. Journal of Archaeological Science: Reports 18, 463-474 (2018).	New model	1004	42.9519	-2.2825	Spain: North
AREO	Monte Areo mire	-	López-Merino, L., Martínez-Cortizas, A. & López-Sáez, J.A. Early agriculture and palaeoenvironmental history in the North of the Iberian Peninsula: a multi-proxy analysis of the Monte Areo mire (Asturias, Spain). Journal of Archaeological Science 37, 1978-1988 (2010).	Original publication	200	43.5289	-5.76889	Spain: North
Arikula	Arikula	-	Brown, A.D. Vegetation change in Livonia: the palynological data. In: Pluskowksi, A.G. (ed.) Environment, Colonization, and the Crusader States in Medieval Livonia and Prussia. Brepols, Turnhout, 105-136 (2019).	Original publication	112	58.0572	25.5408	Baltic: East
AYDAT	Lake Aydat	Cyperaceae	Miras, Y. et al. Tracking long-term human impacts on landscape, vegetal biodiversity and water quality in the Lake Aydat catchment (Auvergne, France) using pollen, non-pollen palynomorphs and diatom assemblages. Palaeogeography, Palaeoclimatology, Palaeoecology 424, 76-90 (2015).	Lavrieux, M. et al. 6700 yr sedimentary record of climatic and anthropogenic signals in Lake Aydat (French Massif Central). The Holocene 23(9), 1317-1328 (2013)	837	45.6636	2.985	France: Massif Central
BABINSKO	Lake Babinskoye	-	Sandgren, P., Subetto, D.A., Berglund, B.E., Davydova, N.N. & Savelieva, L.A. Mid-Holocene Littorina Sea transgressions based on stratigraphic studies in coastal lakes of NW Russia. GFF 126(4), 363-380 (2004).	Original publication	7	59.615	28.6147	Russia
BAFORIER	La Baforière	Calluna vulgaris	Barbier, D. Histoire de la végétation du nord-mayennais de la fin du Weichsélien à l'aube du XXIeme siècle. Mise en évidence d'un Tardiglaciaire armoricain. Interactions Homme-Milieu. Thèse de doctorat de l'Université de Nantes. Biologie. Spécialité : Palynologie (1999).	EPD	112	48.0569	-0.305556	France: Central
BAG	Baggabygget	-	Björkman, L. Pollenanalytisk undersökning av en torvmarkslagerföljd från Baggabygget i Rönnö naturreservat, Laholms kommun. Lundqua Uppdrag 55. Department of Quaternary Geology, Lund University (2005).	Original publication	140	56.5878	13.3986	Sweden
BALLINDE	Ballinderry	Cyperaceae	O'Carroll E. Quantifying woodland resource usage in the Irish midlands using archaeological and palaeoecological techniques. Doctoral dissertation. University of Dublin, Trinity College, Dublin, Ireland (2012).	Original publication	80	53.236	-7.4034	Ireland
BALLYDUF	Ballyduff	-	Stefanini, B.S. A comparison of climate and vegetation dynamics in central Ireland and NW Spain since the mid-Holocene. Doctoral dissertation. University of Dublin, Trinity College, Dublin, Leinster, Ireland (2008).	Original publication	60	53.59	-7.5935	Ireland
BAM	Broad Amicombe Hole	Cyperaceae	Maguire, D.J. The inception and growth of blanket peat: a study of northern Dartmoor. Unpublished PhD thesis, University of Bristol (1983).	Original publication	479	50.6545	-4.013	England: Devon
BATOCAS	Batocas	-	Ferreira, C.S., Plunkett, G. & Fontes L. Cultural land use and vegetation dynamics in the uplands of northern Portugal from the Middle Ages to the Modern period. Journal of Quaternary Science 35(5), 1-11 (2020).	Original publication	550	41.755	-7.59944	Portugal: North
Benowo	Benowo	-	Brown, A.D. Vegetation change in Prussia: the palynological data. In: Pluskowksi, A.G. (ed.) Environment, Colonization, and the Crusader States in Medieval Livonia and Prussia. Brepols, Turnhout, 293-332 (2019).	Original publication	52	53.9083	18.94	Baltic: South
BI	BukrzynoI	Cyperaceae	Pędziszewska, A., unpublished data.	Unpublished	176	54.2494	18.0208	Baltic: South
BITSCH3	Bitsch-Naters	Cyperaceae	van der Knaap, W.O. & Ammann B. Depth-age relationships of 25 well-dated Swiss Holocene pollen sequences archived in the Alpine Palynological Data-Base. Revue de Paléobiologie 16(2), 433-480 (1997).	Original publication	1089	46.3411	7.99167	France: Savoy
BJÄ	Bjärabygget	-	Lagerås, P. The ecology of expansion and abandonment: medieval and post-medieval land-use and settlement dynamics in a landscape perspective. Riksantikvarieämbetet, Stockholm (2007).	Original publication	123	56.3586	13.4733	Sweden
Blanku Mire	Blanku Mire	-	Brown, A.D. Vegetation change in Livonia: the palynological data. In: Pluskowksi, A.G. (ed.) Environment, Colonization, and the Crusader States in Medieval Livonia and Prussia. Brepols, Turnhout, 105-136 (2019).	Original publication	69	57.3867	25.3014	Baltic: East
Blusu Mire	Blusu Mire	-	Brown, A.D. Vegetation change in Livonia: the palynological data. In: Pluskowksi, A.G. (ed.) Environment, Colonization, and the Crusader States in Medieval Livonia and Prussia. Brepols, Turnhout, 105-136 (2019).	Original publication	125	57.2911	25.2889	Baltic: East
BOC	Bocksten	-	Björkman, L. The history of Fagus forest in southwestern Sweden during the last 1500 years. The Holocene 7, 419-432 (1997).	Original publication	110	57.1178	12.5603	Sweden
BÖH	Böhringer See	Cyperaceae	Lechterbeck, J. & Rösch, M. Böhringer See, western Lake Constance (Germany): an 8500 year record of vegetation change. Grana, (2020). https://doi.org/10.1080/00173134.2020.1784265	Original publication	409	47.7633	8.93833	Germany: South-West
BOURGUS2	La Prairie du Cassoir	-	Visset, L., Pont, C., Carcaud, N., Bernard, J. & Violot J.M. Etude paléoenvironnementale de la vallée du Lane du Néolithique au Moyen-Age, Saint Nicolas de Bourgueil (Indre-et-Loire), la Prairie du Cassoir. Quaternaire 10(4), 247-261 (1999).	EPD	28	47.2567	0.1475	France: Central
BRÅ	Bråtamossen	-	Lagerås, P., Jansson, K. & Vestbö, A. Land-use history of the Axlarp area in the Småland uplands, southern Sweden: palaeoecological and archaeological investigations. Vegetation History and Archaeobotany 4, 223-234 (1995).	Original publication	284	57.6764	14.505	Sweden
BRAMELOU	Brameloup	-	de Beaulieu, J.L., Pons, A. & Reille, M. Recherches pollenanalytiques sur l'histoire Tardiglaciaire et Holocène de la végétation des Monts d'Aubrac (Massif Central, France). Review of Palaeobotany and Palynology 44, 37-80 (1985).	EPD	1196	44.7444	3.08111	France: Massif Central
BREJO	Brejo	-	Ferreira, C. Late Holocene vegetation and cultural land-use in the uplands of N Portugal. Unpublished Ph.D. Thesis, Queen's University Belfast, Belfast (2017).	Original publication	610	41.735	-7.62333	Portugal: North
BRENILIS	Lac de Brennilis	-	Marguerie, D. & Visset L. Etude palynologique des tourbières de Yeun Elez, réservoir Saint-Michel, Monts d'Arrée (Finistère) : contribution à la connaissance du développement et de la sauvegarde des marais. Rapport pour le Conseil Général du Finistère, UMR 6566 (1995).	EPD	222	48.2113	-3.5314	France: Brittany
BROADOWN	Broad Down	-	Fyfe, R.M. & Woodbridge J. Differences in time and space in upland vegetation patterning: analysis of pollen data from Dartmoor, UK. Lanscape Ecology 27(5), 745-760 (2012).	Original publication	513	50.6125	-3.96222	England: Devon
BRUCHBRG2	Burchberg 2	-	Willutzki, H. Zur Waldgeschichte und Vermoorung sowie über Rekurrenzflächen im Oberharz. Nova Acta Leopoldina 25(160), 1-52 (1962).	New model	825	51.759	10.4601	Germany: North-West
Brv	Břve	-	Pokorný, P. & van der Knaap, W.O. 15. Brve (Czech Republic): vegetation development over the last about 2.5 millennia in the Bohemian lowland close to Prague. Grana 50(4), 311-313 (2011).	PALYCZ (Chron #2)	352	50.0718	14.2449	Czechia
BUC	Buchensee	Cyperaceae	Rösch, M. & Wick, L. 43. Buchensee (Lake Constance region, Germany). Grana 58(4), 308-310 (2019).	Original publication	431	47.7669	8.98472	Germany: South-West
CARC14	Les Cars	-	Miras, Y., Guenet, P. & Richard, H. La genèse du paysage culturel du plateau de Millevaches (Limousin, Massif Central, France): plus de 2000 ans d'histoire révélés par l'analyse pollinique. In: Grandcoing P. (ed.) Paysage et environnement en Limousin, de l'Antiquité à nos jours. Presses Universitaires de Limoges, 99-124 (2010).	EPD	850	45.6075	2.375	France: Massif Central
CARKEFOU	Carquefou	Alnus	Cyprien, A.L. & Visset L. Paleoenvironmental study of the Carquefou site (Massif Armoricain, France) from the end of the Sub-boreal. Vegetation History and Archaeobotany 10(3), 139-149 (2001).	EPD	11	47.1833	-1.2837	France: Brittany
CARKTRAN	Carquefou	Alnus	Cyprien, A.L. & Visset L. Paleoenvironmental study of the Carquefou site (Massif Armoricain, France) from the end of the Sub-boreal. Vegetation History and Archaeobotany 10(3), 139-149 (2001).	EPD	11	47.1833	-1.2837	France: Brittany
CASTEL	Castelló Lagoon	Cyperaceae	Ejarque, A. et al. Coastal Evolution in a Mediterranean Microtidal Zone: Mid to Late Holocene Natural Dynamics and Human Management of the Castelló Lagoon, NE Spain. PLoS ONE 11(5), e0155446 (2016).	Original publication	4	42.2814	3.09944	Spain: Catalonia
CAVAMONT	Caves d'Amont	-	Carcaud, N., Garcin, M., Visset, L., Musch, J. & Burnouf J. Nouvelle lecture de l'évolution des paysages fluviaux à l'Holocène dans le bassin de la Loire moyenne. In: Les fleuves ont une histoire: Paléo-environnement des rivières et des lacs français depuis 15 000 ans. Archéologie Aujourd'hui, Edition Errance, 71-84 (2002).	EPD	42	47.3267	-0.475278	France: Central
CERGOWA	Cergowa Góa	Cyperaceae	Szczepanek, K. Anthropogenic vegetation changes in the region of the Dukla Pass, the Lower BeskidMountains. In: Machnik, J. (ed.), Archaeology and Natural Background of the Lower Beskid Mountains. Polska Akademia Umiejętności, Kraków (2001).	New model	495	49.5333	21.7	Poland
CERINTB3	Lac Cerin	-	Ruffaldi, P. Histoire de la végétation du Jura méridional depuis le retrait du glacier würmien à partir des analyses palynologiques du lac de Cerin (Ain, France). Thèse, Université de Franche-Comté (1993).	Original publication	781	45.7772	5.56194	France: Savoy
CHALERIE	Challerie	Cyperaceae	Visset, L., Cyprien, A.L. & Carcaud N. Paléoenvironnements tardiglaciaires et holocènes de l'Orléanais (Loiret). Les sites de Saint-Benoît-sur-Loire et de la vallée des Mauves à Meung-sur-Loire. Revue Archéologique du Loiret 34, 11-26 (2010).	EPD	100	47.8586	1.69972	France: Central
CHAMPTOC	Marais de Champtocé	-	Cyprien, A.L. Chronologie de l'interaction de l'homme et du milieu dans l'espace central et aval de la Loire (Ouest de la France). Thèse en biologie, spécialité palynologie, Université de Nantes (2001).	EPD	19	47.2449	-0.5138	France: Brittany
CHANGE	Change-Glatinier	Calluna vulgaris	Barbier, D. Histoire de la végétation du nord-mayennais de la fin du Weichsélien à l'aube du XXIeme siècle. Mise en évidence d'un Tardiglaciaire armoricain. Interactions Homme-Milieu. Thèse de doctorat de l'Université de Nantes. Biologie. Spécialité : Palynologie (1999).	New model	102	48.1167	-0.788889	France: Central
CHAVANTS	Tourbières des Granges des Chavants	-	de Beaulieu, J.L., Kostenzer, J. & Reich K. Dynamique forestière holocène dans la haute vallée de l'Arve (Haute-Savoie) et migrations de Abies et Picea dans les Alpes occidentales. Dissertationes Botanicae 196, 387-398 (1993).	Original publication	1225	45.8931	6.76833	France: Savoy
CHYCINA	Chyciny Lake	-	Noryśkiewicz, A.M. Palinologiczny obraz wczsnośredniowiecznego osadnictwa pogranicza wielkopolsko-lubuskiego (jeziora Paklicko Wielke, Długie i Lubiąż). In: Chudziak, W. &Kaźmierczak R. (eds.) Człowiek na pograniczu. Na peryferiach Civitas Schinesghe. Instytut Archeologii UMK w Toruniu, Toruń, 93-105 (2020).	Original publication	41	52.4849	15.4323	Baltic: South
COUDERT	Les Chaux de Coudert	Alnus	Miras, Y. L'analyse pollinique du plateau de Millevaches (Massif central, France) et de sites périfériques limousins et auvergnats: Approche des paléoenvironnements, des systèmes agro-pastoraux et évolution des territoires ruraux. [The pollen analysis of the plateau de Millevaches (Massif central, France) and of surrounding sites in Limousin and Auvergne]. Thesis of Biology. Université de Franche…	EPD	500	45.2744	1.94639	France: Massif Central
COULVAIN	Coulvain	-	Clet-Pellerin, M., unpublished data.	EPD	145	49.0667	-0.716667	France: Central
CULAZON	Culazón	Cyperaceae	López-Sáez, J.A. et al. Contribution to the European Pollen Database. 20. Culazón, Cantabrian Mountains (northern Spain). Grana 52(4), 316-318 (2013).	Original publication	592	43.2328	-4.48917	Spain: North
CZYSTE	Czyste Lake	-	Pędziszewska, A. et al. Pollen evidence of change in environment and settlement during the 1st millennium AD. In: Bursche, A., Hines, J. & Zapolska A. (eds.) The Migration Period between the Odra and the Vistula. Vol. 1. Koninklijke Brill NV, Leiden, The Netherlands, 137-198 (2020).	Original publication	73	53.2974	18.4983	Baltic: South
DISTRE	Marais de Munet	-	Cyprien, A.L., Carcaud, N. & Visset L. Etude paléoenvironnementale du Marais de Distré (Saumurois) : géoarchéologie d'une zone himide depuis le Préboréal. Quaternaire 12(1-2), 89-101 (2001).	EPD	28	47.1318	-0.545	France: Brittany
DOJR	Dojran	-	Masi, A. et al. Vegetation history and paleoclimate at Lake Dojran (FYROM/Greece) during the Late Glacial and Holocene. Clim past 14, 351-367 (2018) plus some additional samples.	New model	144	41.1898	22.7425	Greece
DOLINA	Zlatnicka Dolina	Cyperaceae	Rybníček, K. & Rybníčková, E. A palaeoecological reconstruction of precultural vegetation in the intermontane basins of the Western Carpathians. Ecologia Mediterranea 11(1), 27-31 (1985).	New model	850	49.5167	19.2833	Poland
DUNUM	Dunum (Hilliges Moor)	-	Behre, K.E. Zur mittelalterlichen Plaggenwirtschaft in Nordwestdeutschland und angrenzenden Gebieten nach botanischen Untersuchungen. Abhandlungen der Akademie der Wissenschaften Göttingen, Philologisch-historische Klasse 3, F, Nr.116, Göttingen, 30-44 (1980).	EPD	6	53.3524	7.3812	Germany: North-West
ELPAYO	El Payo	-	Silva-Sánchez, N., Martínez Cortizas, A., Abel-Schaad, D., López-Sáez, J.A. & Mighall, T.M. Influence of climate change and human activities on the organic and inorganic composition of peat during the ‘Little Ice Age’ (El Payo mire, W Spain). The Holocene 26(8), 1290-1303 (2016).	Original publication	984	40.2533	-6.77111	Spain: Central System
ESPINASS	Narse d'Espinasse	Cyperaceae	Miras, Y., Laggoun-Défarge, F., Guenet, P. & Richard, H. Multi-disciplinary approach to changes in agro- pastoral activities since the Sub-Boreal in the surroundings of the "narse d'Espinasse" (Puy de Dôme, French Massif Central). Vegetation History and Archaeobotany 13, 91-103 (2004).	Original publication	1160	45.6333	2.88333	France: Massif Central
EXH	Exhult	-	Björkman, L. Pollenanalytisk undersökning av en torvmarkslagerföljd från den arkeologiska undersökningslokalen ”område 12/13” nordväst om Exhult inför ombyggnaden av E4:an, delen länsgränsen till Strömsnäsbruk, Markaryds kommun. Lundqua Uppdrag 47. Department of Quaternary Geology, Lund University (2003).	Original publication	118	56.4906	13.6508	Sweden
FANGEAS	Fangeas	Cyperaceae	De Beaulieu, J.L. et al. Changements environnementaux postglaciaires et action de l'homme dans le bassin du Buëch et en Champsaur (Hautes-Alpes, France). Premier bilan d'une étude pluridisciplinaire. In: Des Milieux et des Hommes: Fragments d'Histoires Croisées, Collection Environnement, Elsevier, Paris, 93-101 (2003).	Original publication	2000	44.7161	6.44944	France: Savoy
FETOS	Chã dos Fetos	-	Ferreira, C. Late Holocene vegetation and cultural land-use in the uplands of N Portugal. Unpublished Ph.D. Thesis, Queen's University Belfast, Belfast (2017).	Original publication	856	41.6631	-8.11611	Portugal: North
FEUENRIE	Feuenried	-	Rösch, M. Holocene sediment accumulation in the shallow water zone of Lower Lake Constance. Arch. Hydrobiol./Suppl. 107 (Monographic Studies) 4, 541-562 (1997).	EPD	407	47.75	8.91667	Germany: South-West
FLA	Flahult	-	Björkman, L. The role of human disturbance in the local late Holocene establishment of Fagus and Picea forests at Flahult, western Småland, southern Sweden. Vegetation History and Archaeobotany 6, 79-90 (1997).	Original publication	180	56.9689	13.8358	Sweden
FLAFATTJ	Lake Flåfattj¢nna	-	Paus, A.A., Velle, G., Larsen, J., Nesje, A. & Lie ¥. Lateglacial nunataks in central Scandinavia: Biostratigraphical evidence for ice thickness from Lake Flåfattj¢nn, Tynset, Norway. Quaternary Science Reviews 25(11-12), 1228-1246 (2006).	EPD	1115	62.1954	10.2353	Norway
FLOGELN5	Flögeln 5	-	Behre, K.-E. Pollenanalytische Untersuchungen zur Vegetations- und Siedlungsgeschichte bei Flögeln und im Ahlenmoor (Elb-Weser-Winkel). Probleme der Küstenforschung im südlichen Nordseegebiet 11, 101-118 (1976).	New model	2	53.6667	8.76389	Germany: North-West
FLOGHOLZ	Flögelner Holz	Alnus	Behre, K.E. & Kucan D. Die Reflektion archäologisch bekannter Siedlungen in Pollendiagrammen verschiedener Entfernung - Beispiele aus der Siedlungskammer Flögeln, Nordwestdeutschland. In: Behre, K.-E. (ed.), Anthropogenic Indicators in Pollen Diagrams, Balkema, Rotterdam, Boston, 95-114 (1986).	EPD	7	53.3918	8.4611	Germany: North-West
FOFMOBS6	Mobeche Forest	-	Clet-Pellerin, M., Helluin, M., Pellerin, J., Pilet-Lemiere, J. & Fontugne M. L'evolution des environnements végétaux pendant les deux derNrs millénaires dans la region de Fougers (Ille-et-Vilaine, France). Palynosciences 2, 39-55 (1993).	New model	200	48.5167	-1	France: Central
FONTHENR	Fontaine Henry	-	Lespez, L. et al. Fluvial system evolution and environmental changes during the Holocene in the Mue valley (Western France). Geomorphology 98, 55-70 (2008).	EPD	20	49.2775	-0.453333	France: Central
FUHRENKA	Fuhrenkamp	-	Behre, K.E. & Kucan D. Die Geschichte der Kulturlandschaft und des Ackerbaus in der Siedlungskammer Flögeln, Niedersachsen, seit der Jungsteinzeit. Probleme der Küstenforschung im südlichen Nordseegebiet 21, Isensee, Oldenburg (1994).	EPD	6	53.3919	8.4645	Germany: North-West
G89	Giecz	Cyperaceae	Milecka, K. Historia działalności człowieka w okolicach Giecza i Wagowa w świetle analizy pyłkowej. In: Tobolski, K. (ed.) Biblioteka Studiów Lednickich. Vol. 3. Muzeum Pierwszych Piastów na Lednicy, Poznań (1998).	New model	100	52.3194	17.3633	Poland
GAIMBOS	Gaímbos	-	Ferreira, C. Late Holocene vegetation and cultural land-use in the uplands of N Portugal. Unpublished Ph.D. Thesis, Queen's University Belfast, Belfast (2017).	Original publication	872	41.6631	-8.11361	Portugal: North
GAZWA	Gązwa	-	Gałka, M. et al. Palaeoenvironmental changes in Central Europe (NE Poland) during the last 6200 years reconstructed from a high-resolution multi-proxy peat archive. The Holocene 25, 421-434 (2015).	Original publication	150	53.8725	21.2197	Baltic: South
GDU	Durchenbergried	Cyperaceae	Rösch, M. Vegetationsgeschichtliche Untersuchungen im Durchenbergried. In: Siedlungsarchäologie im Alpenvorland 2, Forsch. u. Ber. z. Vor‑ u. Frühgeschichte Bad.‑Württ. 37, Stuttgart, 9‑56 (1990).	Original publication	434	47.7761	8.98	Germany: South-West
GESVRES	Le Gesvres	-	Ouguerram, A. & L. Visset. Histoire de la végétation et première mise en évidence d'un milieu marin pendant l'Holocène dans la vallée de l'Erdre et le Val de Gesvres (Bassin versant de la Loire, Massif armoricain, France) [Palynological study of the Gesvres valley: history of the vegetation and the first evidence of the existence of a marine environment during the Holocene in the Erdre river syst…	EPD	7	47.162	-1.3545	France: Brittany
GI	Gołębiewo I	Cyperaceae	Pędziszewska, A. & Latałowa, M. Stand-scale reconstruction of late Holocene forest succession on the Gdańsk Upland (N. Poland) based on integrated palynological and macrofossil data from paired sites. Veget Hist Archaeobot 25, 239-254 (2016).	Original publication	132	54.45	18.5	Baltic: South
GLENDALO	Glendalough Valley	-	Mighall, T., Timpany, S., Critchley, M. F., Martinez Cortizas, A. & Silva Sanchez, N. A palaeoecological assessment of the impact of former metal mining atGlendalough, County Wicklow. Journal of the Mining Heritage Trust of Ireland 13, 9-22 (2013).	Original publication	130	53.13	-6.2323	Ireland
GOSCI187	Gościąż	-	Arnold, M. et al. Lake Gosciaz, central Poland: A Monographic Study. Part 1. Szafer Institute of Botany Polish Academy of Sciences Lubicz 46, Kraków, Poland, 31-512 (1998).	Original publication	64	52.5833	19.35	Poland
GRI	Grisavad	-	Lagerås, P. The ecology of expansion and abandonment: medieval and post-medieval land-use and settlement dynamics in a landscape perspective. Riksantikvarieämbetet, Stockholm (2007).	Original publication	100	56.2769	13.3331	Sweden
GRU	Großer Ursee	Cyperaceae	Rösch, M., Stojakowits, P. & Friedmann, A. Does site elevation determine the onset and intensity of human impact? Pollen evidence from southern Germany. Vegetation History and Archaeobotany 30(2), 255-268 (2020).	Original publication	695	47.7528	10.0256	Germany: South-West
GWA1	Glaswaldsee	Alnus	Rösch, M. Botanical evidence for prehistoric and medieval land use in Black Forest. Medieval Rural Settlement in Marginal Landscapes. Ruralia VII, 8th-14th September 2007 Cardiff Wales, U.K., 335-343 (2007).	EPD	893	48.4267	8.24917	Germany: South-West
HAR	Hartsee	Cyperaceae	Rösch, M. & Lechterbeck, J. Zur spät- und nacheiszeitlichen Vegetations- und Landnutzungsgeschichte des Hegau. Fundberichte aus Baden-Württemberg (submitted).	Original publication	436	47.7419	8.75417	Germany: South-West
HARES	Hares Down	-	Fyfe, R.M., Brown, A.G. & Rippon S.J. Characterising the late prehistoric, "Romano-British" and medieval landscape, and dating the emergence of a regionally distinct agricultural system in South West Britain. Journal of Archaeological Science 31(12), 1699-1714 (2004).	Original publication	254	50.9778	-3.64333	England: Devon
HES1	Herrenwiesser see	-	Rösch, M. Vegetation und Waldnutzung im Nordschwarzwald während sechs Jahrtausenden anhand von Profundalkernen aus dem Herrenwieser See. Standort.wald 47, 43-64 (2012).	EPD	830	48.6692	8.29639	Germany: South-West
HOB	Hornstaad/Bodensee	Alnus	Rösch, M. Human impact as registered in the pollen record: some results from the western Lake Constance region, Southern Germany. Veget Hist Archaeobot 1, 101-109 (1992).	EPD	385	47.7	9.01667	Germany: South-West
HOPSTOP	Hopschensee	-	van der Knaap, W.O., van Leeuwen, J.F.N., Fankhauser, A. & Ammann B. Palynostratigraphy of the last centuries in Switzerland based on 23 lake and mire deposits: chronostratigraphic pollen markers, regional patterns, and local histories. Review of Palaeoecology and Palynology 108, 85-142 (2000).	Original publication	2026	46.2525	8.02306	France: Savoy
HUZ2	Huzenbacher See	-	Rösch, M. & Tserendorj G. Der Nordschwarzwald - früher besiedelt als gedacht? Pollenprofile belegen ausgedehnte vorgeschichtliche Besiedlung und Landnutzung. Denkmalpflege in Baden-Württemberg 40(2), 66-73 (2011).	EPD	747	48.5744	8.34806	Germany: South-West
Hys	Hýskov	-	Žák, K. et al. Holocenní profil ve stavební jámě malé vodní elektrárny Hýskov a jeho přínos k poznání vývoje nivy Berounky. Český Kras - Geologie, paleontologie 36, 42-51 (2010).	PALYCZ (Chron #2)	222	49.9869	14.0414	Czechia
IM	Impiltis	-	Stančikaitė, M. et al. Human activity and the environment during the Late Iron Age and Middle Ages at the Impiltis archaeological site, NW Lithuania. Quaternary International 207(1–2), 74-90 (2009).	Original publication	20	56.1235	21.2474	Baltic: East
IMMENMOO	Immenmoor	-	Behre, K.E. & Kucan D. Die Geschichte der Kulturlandschaft und des Ackerbaus in der Siedlungskammer Flögeln, Niedersachsen, seit der Jungsteinzeit. Probleme der Küstenforschung im südlichen Nordseegebiet 21, Isensee, Oldenburg (1994).	EPD	7	53.4027	8.4324	Germany: North-West
JACZNO	Jaczno	Cyperaceae, Ericaceae	Marcisz, K., Kołaczek, P., Gałka, M., Diaconou, A.-C. & Lamentowicz, M. Exceptional hydrological stability of a Sphagnum-dominated bog over the Late Holocene. Quaternary Science Reviews 231, 106180 (2020).	Original publication	164	54.277	22.8762	Baltic: South
JAGEN20	Jagen 20	-	Behre, K.E. & Kucan D. Die Geschichte der Kulturlandschaft und des Ackerbaus in der Siedlungskammer Flögeln, Niedersachsen, seit der Jungsteinzeit. Probleme der Küstenforschung im südlichen Nordseegebiet 21, Isensee, Oldenburg (1994).	EPD	8	53.4019	8.433	Germany: North-West
JASIEL81	Jasiel	Cyperaceae	Szczepanek, K. Late-Glacial and Holocene pollen diagrams from Jasiel in the Low Beskid Mts. (The Carpathians). Acta Palaeobotanica 27(1), 9-26 (1987).	New model	680	49.3728	21.8869	Poland
JEZTR	Jezioro Trzechowskie	-	Ott, F. Late Glacial and Holocene climate and environmental evolution in the southern Baltic lowlands derived from varved lake sediments. Ph.D. thesis (2018).	Original publication	108	53.8749	18.2376	Baltic: South
JOLAN2	Le Jolan	-	de Beaulieu, J.L., Pons, A., Reille, M. Recherches pollenanalytiques sur l'histoire de la végétation de la bordure nord du Massif du Cantal (Massif-Central, France). Pollen et Spores XXIV(2), 251-300 (1982).	EPD	1120	45.1394	2.85917	France: Massif Central
K12	Kahala_s	-	Poska, A. & Saarse, L. Holocene vegetation and land-use history in the environments of Lake Kahala, northern Estonia. Vegetation History and Archaeobotany 8, 185-197 (1999).	Original publication	33	59.4912	25.511	Baltic: East
K19	Lasva	-	Niinemets, E. & Saarse, L. Fine-resolution pollen-based evidences of farming and forest development, south-eastern Estonia. Polish Journal of Ecology 55, 283-296 (2007).	Original publication	72	57.8594	27.175	Baltic: East
K24	Mustjärve	-	Veski, S. Vegetation history, human impact and palaeogeography of West Estonia. Pollen analytical studies of lake and bog sediments. Striae 38, Uppsala (1998).	EPD	39	59.0769	24.0997	Baltic: East
K34	Rõuge	-	Veski, S., Koppel, K. & Poska, A. Integrated palaeoecological and historical data in the service of fine-resolution land use and ecological change assessment during the last 1000 years in Rõuge, southern Estonia. Journal of Biogeography 32, 1473-1488 (2005).	Original publication	114	57.7389	26.905	Baltic: East
K47	Vedruka	-	Poska, A. & Saarse, L. Vegetation development and introduction of agriculture to Saaremaa Island, Estonia: the human response to shore displacement. The Holocene 12, 555-568 (2002).	Original publication	21	58.3303	22.0606	Baltic: East
K49	Verijärv	-	Niinemets, E. & Saarse, L. Holocene forest dynamics and human impact in southeastern Estonia. Vegetation History and Archaeobotany 16, 1-13 (2006).	EPD	90	57.8083	27.0583	Baltic: East
KAARTLAM	Kaartlamminsuo	-	Rankama, T. & Vuorela I. Between inland and coast in Metal Age Finland - human impact on the premeval forests of Southern Ha"me during the Iron Age. Memoranda Societatis Pro Fauna et Flora Fennica 64, 25-34 (1988).	New model	115	60.7333	24.2167	Baltic: East
KAZANIE	Kazanie	Cyperaceae	Czerwiński, S. et al. Environmental implications of past socioeconomic events in Greater Poland during the last 1200 years. Synthesis of paleoecological and historical data. Quaternary Science Reviews (accepted).	Original publication	101	52.4587	17.2964	Poland
KB1	Kusowo1	Cyperaceae	Gałka, M. et al. Disentangling the drivers for the development of a Baltic bog during the Little Ice Age in northern Poland. Quaternary International 328-329, 323-337 (2014).	Marcisz, K., Lamentowicz, M., Gałka, M., Colombaroli, D., Adolf, C., Tinner, W., 2019. Responses of vegetation and testate amoeba trait composition to fire disturbances in and around a bog in central European lowlands (northern Poland). Quaternary Science Reviews 208, 129-139.	150	53.8078	16.5872	Baltic: South
KB2	Kusowo2	Cyperaceae	Marcisz, K. et al. Fire activity and hydrological dynamics in the past 5700 years reconstructed from Sphagnum peatlands along the oceanic–continental climatic gradient in northern Poland. Quaternary Science Reviews 177, 145-157 (2017).	Original publication	150	53.8078	16.5872	Baltic: South
KELLYSLO	Kelly's Lough	-	Leira, M., Cole, E.E. & Mitchell, F.J.G. Peat erosion and atmospheric deposition impacts on an oligotrophic lake in eastern Ireland. Journal of Paleolimnology 38(1), 49-71 (2007).	Original publication	585	52.5717	-6.2445	Ireland
Khimaditis Ib	Khimaditis Ib	-	Bottema, S. Late quaternary vegetation history of North-Western Greece. PhD dissertation, University of Groningen (1974).	New model	560	40.6167	21.5833	Greece
KIRKKOSA	Kirkkosaari	-	Rankama, T. & Vuorela I. Between inland and coast in Metal Age Finland - human impact on the premeval forests of Southern Ha"me during the Iron Age. Memoranda Societatis Pro Fauna et Flora Fennica 64, 25-34 (1988).	New model	84	60.8667	24.5	Baltic: East
KOLMILAT	Lake Kolmilaträsk	-	Sarmaja-Korjonen, K., Vasari, Y. & Haeggström C.A. Taxus baccata and influence of Iron Age man on the vegetation in Åland, SW Finland. Annales Botanici Fennici 28, 143-159 (1991).	New model	12	60.2833	20.15	Baltic: East
KÖP	Köphult	-	Björkman, L. Pollenanalytisk undersökning av en torvmarkslagerföljd från den arkeologiska undersökningslokalen ”område 2” nordost om Köphult inför ombyggnaden av E4:an, delen länsgränsen till Strömsnäsbruk, Markaryds kommun. Lundqua Uppdrag 48. Department of Quaternary Geology, Lund University (2003).	Original publication	120	56.4217	13.5531	Sweden
Kos	Košátky	-	Kozáková, R., unpublished data.	PALYCZ (Chron #2)	214	50.3188	14.6634	Czechia
LABRADIL	Labradillos	Cyperaceae	Robles López, S., Manzano-Rodríguez, S., Pérez-Díaz, S. & López-Sáez, J.A. 35. Labradillos mire, Gregos Range (central Spain). Grana 56(5), 398-400 (2017).	Original publication	1460	40.3447	-4.57056	Spain: Central System
Lailias	Lailias	-	Gerasimidis, A. & Athanasiadis, N. Woodland history of northern Greece from the mid Holocene to recent time based on evidence from peat pollen profiles. Vegetation History and Archaeobotany 4, 109-116 (1995).	Original publication	1420	41.2667	23.6	Greece
Lake Rozlewisko	Lake Rozlewisko	-	Brown, A.D. Vegetation change in Prussia: the palynological data. In: Pluskowksi, A.G. (ed.) Environment, Colonization, and the Crusader States in Medieval Livonia and Prussia. Brepols, Turnhout, 293-332 (2019).	Original publication	43	53.9136	19.1667	Baltic: South
LAKERACZ	Lake Racze	-	Latalowa, M. Man and vegetation in the pollen diagrams from Wolin Island. Acta Palaeobotanica 32, 123-249 (1992).	New model	0	53.9167	14.6667	Baltic: South
LALECHE	Fuente de la Leche	Cyperaceae	Robles-Lopez, S. et al. The dialectic between deciduous and coniferous forests in central Iberia: Apalaeoenvironmental perspective during the late Holocene in the Gredos range. Quaternary International 470(A), 148-165 (2018).	Original publication	1382	40.3467	-5.05667	Spain: Central System
LAMEFIA	Lameira de Fiães	-	Ferreira, C.S., Plunkett, G. & Fontes L. Cultural land use and vegetation dynamics in the uplands of northern Portugal from the Middle Ages to the Modern period. Journal of Quaternary Science 35(5), 1-11 (2020).	Original publication	867	41.6642	-8.10444	Portugal: North
LANGEAI1	Cinq-Mars-la-Pile	-	Carcaud, N., Garcin, M., Visset, L., Musch, J. & Burnouf J. Nouvelle lecture de l'évolution des paysages fluviaux à l'Holocène dans le bassin de la Loire moyenne. In: Les fleuves ont une histoire: Paléo-environnement des rivières et des lacs français depuis 15 000 ans. Archéologie Aujourd'hui, Edition Errance, 71-84 (2002).	EPD	38	47.3225	0.408611	France: Central
LANVIHAN	Lann Vihan	-	Visset, L., Delalande, C. & Joly C. Tourbière et marécage à Hoedic. Histoire du paysage depuis 6000 ans. Melvan, La Revue des Deux Iles 3, 25-35 (2006).	EPD	5	47.2049	-2.5152	France: Brittany
LANZBOG	Lanzahíta	Cyperaceae	López-Sáez, J.A. et al. Late Holocene ecological history of Pinus pinaster forests in the Sierra de Gredos of central Spain. Plant Ecology 206(2), 195-209 (2010).	Original publication	588	40.2222	-4.93583	Spain: Central System
LARK	Larkbarrow	-	Davies, H., Fyfe, R.M. & Charman, D. Does peatland drainage damage the palaeoecological record? Review of Palaeobotany and Palynology 221, 92-105 (2015).	Original publication	378	51.1706	-3.68839	England: Devon
LAVPICCO	Lago Piccolo di Avigliana	-	Finsinger, W. & Tinner W. Holocene vegetation and land-use changes in response to climatic changes in the forelands of the southwestern Alps, Italy. Journal of Quaternary Science 21(3), 243-258 (2006).	Finsinger, W. Et al. Temporal patterns in lacustrine stable isotopes as evidence for climate change during the late glacial in the Southern European Alps. Journal of Paleolimnology 40, 885-895 (2008).	356	45.0533	7.38417	France: Savoy
LERNA	Lake Lerna	Cyperaceae	Vignola, C. et al. (in preparation).	New model	1	37.5825	22.7325	Greece
LEVARE	Lavaré	-	Barbier, D. Histoire de la végétation du nord-mayennais de la fin du Weichsélien à l'aube du XXIeme siècle. Mise en évidence d'un Tardiglaciaire armoricain. Interactions Homme-Milieu. Thèse de doctorat de l'Université de Nantes. Biologie. Spécialité : Palynologie (1999).	EPD	205	48.4333	-0.916667	France: Central
LHOLC	Long Holcombe	-	Fyfe, R.M., unpublished data.	Unpublished	410	51.1069	-3.75912	England: Devon
Lielais Svetinu	Lielais Svetinu	-	Stivrins, N., Kalnina, L., Veski, S. & Zeimule, S. Local and regional Holocene vegetation dynamics at two sites in eastern Latvia. Boreal Environment Research 19, 310-322 (2014).	Original publication	96	56.75	27.1333	Baltic: East
LIN	Lindhultsgöl	-	Fredh, D. et al. The effect of local land-use changes on floristic diversity during the past 1000 years in southern Sweden. The Holocene 27, 694-711 (2017).	Bragée, P., Choudhary, P., Routh, J., Boyle, J.F. & Hammarlund D. Lake ecosystem responses to catchment disturbance and airborne pollution: An 800-year perspective in southern Sweden. Journal of Paleolimnology 50, 545-560 (2013).	212	57.1453	14.4678	Sweden
LINJE	Linje	Cyperaceae, Calluna vulgaris	Marcisz, K. et al. Long-term hydrological dynamics and fire history over the last 2000 years in CE Europe reconstructed from a high-resolution peat archive. Quaternary Science Reviews 112, 138-152 (2015).	Original publication	90	53.1874	18.3096	Poland
LISLE	Marais de Lisle	-	Ouguerram, A. Histoire de la vallée de l'Erdre (affluent de la Loire, Massif armoricain, France) de la fin du tardiglaciaire aux époques actuelles. Thèse de biologie, spécialité palynologie, Université Moulay Ismaïl (Maroc) et Université de Nantes, France (2002).	EPD	5	47.2547	-1.294	France: Brittany
LIT1	Litzelsee	-	Rösch, M. & Lechterbeck J. Seven Millennia of human impact as reflected in a high resolution pollen profile from the profundal sediments of Litzelsee, Lake Constance region, Germany. Vegetation History and Archaeobotany 25(2), 339-358 (2016)	EPD	407	47.7689	8.93056	Germany: South-West
Litochoro	Litochoro	-	Athanasiadis, N. Zur postglazialen Vegetationsentwicklung von Litochoro Katerinis und Pertouli Trikalon (Griechenland). Flora 164, 99-132 (1975).	EPD	25	40.1389	22.5461	Greece
LLIGAT	Portlligat	Cyperaceae	López-Sáez, J.A. et al. Palaeoecological potential of the marine organic deposits of Posidonia oceanica: A case study in the NE Iberian Peninsula. Palaeogeography, Palaeoclimatology, Palaeoecology 271, 215-224 (2009).	Original publication	0	42.2922	3.29111	Spain: Catalonia
LOBBS	Lobbs Bog	-	Fyfe, R.M., Brown, A.G. & Rippon S.J. Characterising the late prehistoric, "Romano-British" and medieval landscape, and dating the emergence of a regionally distinct agricultural system in South West Britain. Journal of Archaeological Science 31(12), 1699-1714 (2004).	Original publication	242	50.9703	-3.62333	England: Devon
LOGNE	Logne	Alnus	Barbier, D. & Visset, L. Logné, a peat bog of European ecological interest in the Massif Armorican, Western France: Bog development, vegetation and land-use history. Vegetation History and Archaeobotany 6(2), 69-77 (1997).	EPD	4	47.1942	-1.304	France: Brittany
LONGEYR2	Tourbière de Longeyroux	Cyperaceae	Miras, Y., Guenet, P. & Richard, H. Holocene vegetation, landscape and reconstruction of human activity from Prehistory to the Roman period based on new pollen data performed in "the Plateau de Millevaches" (Limousin, Massif Central, France). Quaternaire 22(2), 147-164 (2011).	Original publication	800	45.6019	2.1025	France: Massif Central
LOUGHMOY	Lough Moynagh	-	Stewart, R.J. The vegetation and land use history of Moynagh Lough, County Meath with correlation to the archaeoecological evidence from the site. Master's thesis. Trinity College Dublin, Dublin, Leinster, Ireland (1996).	Original publication	30	53.4328	-6.4641	Ireland
LUISSEL	Etang de Luissel Bex	-	Welten, M. Vegetationsgeschichtliche Untersuchungen in den westlichen Schweizer Alpen: Bern-Wallis. Denkschriften der Schweizerischen Naturforschenden Gesellschaft, Vol. 95 (1982).	Original publication	522	46.2372	7.0175	France: Savoy
LUN	Lago Lungo	-	Mensing, S.A. et al. 2700 years of Mediterranean environmental change in central Italy: a synthesis of sedimentary and cultural records to interpret past impacts of climate on society. Quaternary Science Reviews 116, 72-94 (2015).	Original publication	369	42.4772	12.845	Italy
MAI	El Maíllo	Cyperaceae	Morales-Molino, C., García-Antón, M., Postigo-Mijarra, J.M. & Morla, C. Holocene vegetation, fire and climate interactions on the westernmost fringe of the Mediterranean Basin. Quaternary Science Reviews 59, 5-17 (2013).	Original publication	1100	40.5467	-6.20972	Spain: Central System
MALINGUE	Malingue	-	Barbier, D. Histoire de la végétation du nord-mayennais de la fin du Weichsélien à l'aube du XXIeme siècle. Mise en évidence d'un Tardiglaciaire armoricain. Interactions Homme-Milieu. Thèse de doctorat de l'Université de Nantes. Biologie. Spécialité : Palynologie (1999).	EPD	107	48.4389	-0.575	France: Central
MARS	Mars	Cyperaceae	Miras, Y. et al. Gestion des ressources naturelles dans le Pays de Tulle : impacts paysagers et histoire du châtaignier (Castanea satica Mill.) de l'Antiquité à la Renaissance d'après la palynologie. Aquitania 29, 311-330 (2013).	Original publication	430	45.3053	1.83611	France: Massif Central
MASTCLAI	Marais de Marchesieux	-	Verron, G. Le marais de Marchésieux. Découvertes de l' âge du Bronze et étude palynologique des tourbes. Gallia Préhistoire 20(2), 370-374 (1977).	EPD	5	49.1733	-1.3	France: Central
MAT	Mattarp	-	Björkman, L. Long-term population dynamics of Fagus sylvatica at the northern limits of its distribution in southern Sweden: a palaeoecological study. The Holocene 6, 225-234 (1996).	Original publication	325	57.4914	14.6211	Sweden
MAZEROL	Marais de Mazerolles	-	Ouguerram, A. Histoire de la vallée de l'Erdre (affluent de la Loire, Massif armoricain, France) de la fin du tardiglaciaire aux époques actuelles. Thèse de biologie, spécialité palynologie, Université Moulay Ismaïl (Maroc) et Université de Nantes, France (2002).	EPD	4	47.2129	-1.2843	France: Brittany
MBA	Aalkistensee	Cyperaceae	Rösch, M., Fischer, E. & Kury, B. Die Maulbronner Klosterweiher - Spiegel von vier Jahrtausenden Kulturlandschaftsgeschichte. Denkmalpflege in Baden-Württemberg 46(4), 282-287 (2017).	Original publication	227	48.9937	8.76107	Germany: South-West
MECHACZ	Mechacz	Cyperaceae	Gałka, M. et al. Unveiling exceptional Baltic bog ecohydrology, autogenic succession and climate change during the last 2000 years in CE Europe using replicate cores, multi-proxy data and functional traits of testate amoebae. Quaternary Science Reviews 156, 90-106 (2017).	Original publication	200	54.332	22.4415	Baltic: South
MELNO	Melno lake	-	Noryśkiewcz, A.M. Historia roślinności i osadnictwa ziemi chełmińskiej w późnym holocenie. Studium palinologiczne. UMK w Toruniu, Toruń (2013).	Original publication	79	53.4361	19.0035	Baltic: South
MERON	Marais de Méron	-	Cyprien, A.L. Chronologie de l'interaction de l'homme et du milieu dans l'espace central et aval de la Loire (Ouest de la France). Thèse en biologie, spécialité palynologie, Université de Nantes, France (2001).	EPD	6	47.225	-1.724	France: Brittany
MEZZ	Lago di Mezzano	-	Sadori, L. The Lateglacial and Holocene vegetation and climate history of Lago di Mezzano (central Italy). Quaternary Science Reviews 202, 30-44 (2018).	Original publication	452	42.6117	11.77	Italy
MIDNORCO	Middle North Coombe	-	Fyfe, R.M., Brown, A.G. & Rippon S.J. Characterising the late prehistoric, "Romano-British" and medieval landscape, and dating the emergence of a regionally distinct agricultural system in South West Britain. Journal of Archaeological Science 31(12), 1699-1714 (2004).	Original publication	122	50.9339	-3.43333	England: Devon
MIN	Mindelsee	Cyperaceae	Rösch, M., Kleinmann, A., Lechterbeck, J., Wick L. Botanical off-site and on-site data as indicators of different land use systems: a discussion with examples from Southwest Germany. In: Bittmann F, Gerlach R, Rösch M, Schier W (eds.), Farming in the forest - Ecology and economy of fire in prehistoric agriculture. Veget Hist Archaeobot 23(1), 121-133 (2014).	Original publication	406	47.7544	9.02222	Germany: South-West
ML	Lake Miłkowskie	-	Wacnik, A., Goslar, T. & Czernik, J. Vegetation changes caused by agricultural societies in the Great Mazurian Lake District. Acta Palaeobotanica 52(1), 59-104 (2012).	Original publication	125	53.9409	21.8708	Baltic: South
Mochulya	Mochulya peatland	-	Novenko, E.Y. et al. Palaeoecological evidence for climatic and human impacts on vegetation in the temperate deciduous forest zone of European Russia during the last 4200 years: A case study from the Kaluzhskiye Zaseki Nature Reserve. Quaternary International 516, 58-69(2019).	Original publication	220	53.5525	35.7572	Russia
MOLECHAM	Moles Chamber	-	Fyfe, R.M. Bronze Age landscape dynamics: spatially detailed pollen analysis from a ceremonial complex. Journal of Archaeological Science 39(8), 2764-2773 (2012).	Original publication	421	51.1394	-3.83278	England: Devon
MOLINAES	La Molina mire	-	López-Merino, L. et al. Reconstructing the impact of human activities in a NW Iberian Roman mining landscape for the last 2500 years. Journal of Archaeological Science 50, 208-218 (2014).	Original publication	650	43.3811	-6.32722	Spain: North
MONTSEC2	Tourbière de Mont Sec	Cyperaceae	Nakagawa, T. Etudes palynologiques dans les Alpes Françaises centrales et méridionales: histoire de la végétation Tardiglaciaire et Holocène [Pollen studies in the central meridional French Alps: Lateglacial and Holocene vegetation history] PhD Dissertation of Biology and Ecology, University of Marseille III (1998).	Original publication	1130	45.0689	5.80667	France: Savoy
MOSSEN	Mossen	-	Vuorela, I. Pollenanalytiska studier. In: Zilliacus, K. (ed.) Finska skären: Studier i aboländsk kulturhistoria. Konstsamfundet, Helsingfors, Finland, 115-133 (1990).	New model	17	60.1167	21.6	Baltic: East
MUZSKY	Mužský - hrada	-	Pokorný, P., unpublished data.	PALYCZ (Chron #1)	370	50.5302	15.0379	Czechia
N-PEQ	Salada Pequeña	-	Davis, B.A.S. Paleolimnology and Holocene Environmental Change from Endoreic Lakes in the Ebro Basin, North-east Spain. Ph.D. Dissertation, University of Newcastle Upon Tyne, UK (1994).	Original publication	357	41.0333	-0.216667	Spain: Catalonia
N-SAL	Laguna Salada Chiprana	-	Davis, B.A.S. Paleolimnology and Holocene Environmental Change from Endoreic Lakes in the Ebro Basin, North-east Spain. Ph.D. Dissertation, University of Newcastle Upon Tyne, UK (1994).	Original publication	150	41.2333	-0.166667	Spain: Catalonia
NaB	Na bahně	-	Pokorný, P. et al. Late Holocene history and vegetation dynamics of a floodplain alder carr: a case study from Eastern Bohemia, Czech Republic. Folia Geobotanica 35(1), 43-58 (2000).	PALYCZ (Chron #1)	237	50.1989	15.9612	Czechia
NAUDIERE	Les Naudières	-	Poirier, N., Morin, E., Joly, C., Leturcq, S. & Visset L. Occupation du sol et impact érosif dans la vallée de la Choisille (France, Indre-et-Loire) : approches croisées pour la restitution des paysages anciens. ArchéoSciences, revue d'archéometrie 37, 67-88 (2013).	EPD	101	47.5375	0.702222	France: Central
NAVALACA	Arroyo de Navalacarreta	Cyperaceae	Morales-Molino, C. et al. Land-use history as a major driver for long-term forest dynamics in the Sierra de Guadarrama National Park (central Spain) during the last millennia: implications for forest conservation and management. Global and Planetary Change 152, 64-75 (2017).	Original publication	1250	40.8522	-4.03111	Spain: Central System
NAY	Tourbière de Nay	-	Ouguerram, A. & Visset L. Palynologie de la tourbière de Nay dans la vallée de l'Erdre, affluent de la Loire (Massif armoricain, France). Histoire de la végétation et du peuplement humain. Journal de la Société botanique de France 13, 35-45 (2001).	EPD	5	47.1838	-1.323	France: Brittany
NIKOLSK	Nikokolsko-Lutinskoye bog	-	Arslanov, K.A. et al. Chronology of vegetation and paleoclimatic stages of North-Western during the Late Glacial and Holocene. Radiocarbon 41(1), 25-45 (1999).	Original publication	41	58.12	31.0003	Russia
Nineris Mire	Nineris Mire	-	Brown, A.D. Vegetation change in Livonia: the palynological data. In: Pluskowksi, A.G. (ed.) Environment, Colonization, and the Crusader States in Medieval Livonia and Prussia. Brepols, Turnhout, 105-136 (2019).	Original publication	72	57.3361	25.2878	Baltic: East
NIZHNEOS	Nizhneosinovskoye peat bog	-	Dolukhanov, P.M. et al. Evolution of waterways and early human settlements in the eastern Baltic area: radiocarbon-based chronology. Radiocarbon 49(2), 527-542 (2007).	Original publication	27	60.6833	29.1333	Russia
NORTHTWI	North Twitchen Springs	-	Fyfe, R.M. Bronze Age landscape dynamics: spatially detailed pollen analysis from a ceremonial complex. Journal of Archaeological Science 39(8), 2764-2773 (2012).	Original publication	366	51.1172	-3.82611	England: Devon
ÖGG	Öggestorpsdalen	-	Björkman, L. Pollenanalytisk undersökning av tre torvmarkslokaler från Öggestorps och Rogberga socknar inför ombyggnaden av Riksväg 31, delen Öggestorp–Åkarp, Jönköpings kommun. Lundqua Uppdrag 45. Department of Quaternary Geology, Lund University (2003).	Original publication	218	57.7167	14.3631	Sweden
OJOALBO	Ojos Albos	Cyperaceae	Blanco-Gonzalez, A., Lopez-Saez, J.A. & Lopez-Merino, L. Ocupación y uso del territorio en el sector centromeridional de la Cuenca del Duero entre la Antigüedad y la Alta Edad Media (siglos I-XI d.C.). Archivo Español de Arqueología 82, 275-300 (2009).	New model	1350	40.7078	-4.50639	Spain: Central System
OSRI	Östra Ringarp	-	Lagerås, P. The ecology of expansion and abandonment: medieval and post-medieval land-use and settlement dynamics in a landscape perspective. Riksantikvarieämbetet, Stockholm (2007).	Original publication	100	56.2667	13.3147	Sweden
OTTAFS	Afstj¢rna	-	Birks, H.H., Birks, H.J.B., Bjune, A.E. & Felde V.A. (organizers), internal report. XXXVI International Bog ('Moor') Excursion of the Institute of Plant Sciences, University of Bern, southern and south-eastern Norway, 8-13 September 2012, Excursion Guide. University of Bergen, Norway and Bjerknes Centre for Climate Research, Bergen, Norway (2012).	EPD	991	61.3857	9.5236	Norway
OTTKIN	Kinnshaugen	-	Birks, H.H., Birks, H.J.B., Bjune, A.E. & Felde V.A. (organizers), internal report. XXXVI International Bog ('Moor') Excursion of the Institute of Plant Sciences, University of Bern, southern and south-eastern Norway, 8-13 September 2012, Excursion Guide. University of Bergen, Norway and Bjerknes Centre for Climate Research, Bergen, Norway (2012).	EPD	591	61.63	10.2133	Norway
OTTSVA	Svartvatnet	-	Birks, H.H., Birks, H.J.B., Bjune, A.E. & Felde V.A. (organizers), internal report. XXXVI International Bog ('Moor') Excursion of the Institute of Plant Sciences, University of Bern, southern and south-eastern Norway, 8-13 September 2012, Excursion Guide. University of Bergen, Norway and Bjerknes Centre for Climate Research, Bergen, Norway (2012).	EPD	183	63.215	8.524	Norway
OTTTIA	Tiåvatnet	-	Birks, H.H., Birks, H.J.B., Bjune, A.E. & Felde V.A. (organizers), internal report. XXXVI International Bog ('Moor') Excursion of the Institute of Plant Sciences, University of Bern, southern and south-eastern Norway, 8-13 September 2012, Excursion Guide. University of Bergen, Norway and Bjerknes Centre for Climate Research, Bergen, Norway (2012).	EPD	464	63.335	9.251	Norway
OVSA	Oberderdingen-Großvillars	-	Rösch, M. Zur Vegetationsgeschichte des südlichen Kraichgaus - Botanische Untersuchungen bei Großvillars, Gemeinde Oberderdingen, Landkreis Karlsruhe. Fundberichte. Aus Baden-Wüttemberg 28(1), 839-370 (2005).	EPD	207	49.0425	8.76028	Germany: South-West
OYKJA	Vestre Oykjamyrtorn	-	Bjune, A.E. Holocene vegetation history and tree-line changes on a north-south transect crossing major climate gradients in southern Norway: evidence from pollen and plant macrofossils in lake sediment. Review of Paleobotany and Palynology 133, 249-275 (2005).	EPD	570	59.49	6	Norway
PADUGU	Pas du Gu	-	Bernard, J. Paléoenvironnement du Pays de Retz et du marais breton-vendéen. Thèse de Doctorat, Université de Nantes, France (1996).	New model	3	47.2383	-2.15	France: Brittany
PAKLICKIE	Paklickie lake	-	Noryśkiewicz, A.M. Palinologiczny obraz wczsnośredniowiecznego osadnictwa pogranicza wielkopolsko-lubuskiego (jeziora Paklicko Wielke, Długie i Lubiąż). In: Chudziak, W., Kaźmierczak, R. (eds.) Człowiek na pograniczu. Na peryferiach Civitas Schinesghe. Instytut Archeologii UMK w Toruniu, Toruń, 93-105 (2020).	Original publication	65	52.3283	15.4918	Baltic: South
PARIGNE2	Tourbière de Landemarais	-	Visset, L. La tourbière de Landemarais en Parigné (Ille-et-Vilaine, France). 2. Etude pollinique, Lejeunia 129, 16-26 (1989).	New model	145	48.4417	-1.18167	France: Central
Parpary	Parpary	-	Brown, A.D. Vegetation change in Prussia: the palynological data. In: Pluskowksi, A.G. (ed.) Environment, Colonization, and the Crusader States in Medieval Livonia and Prussia. Brepols, Turnhout, 293-332 (2019).	Original publication	57	53.9697	18.9408	Baltic: South
PAVIN1	Lake Pavin	Cyperaceae	Stebich, M., Brüchmann, C., Kulbe, T. & Negendank, J.F.W. Vegetation history, human impact and climate change during the last 700 years recorded in annually laminated sediments of Lac Pavin, France. Review of Palaeobotany and Palynology 133(1-2), 115-133 (2005).	Original publication	1197	45.4953	2.88806	France: Massif Central
PAVIN2	Lake Pavin	Cyperaceae	Chassiot, L. et al. A 7000-year environmental history and soil erosion record inferred from the deep sediments of Lake Pavin (Massif Central, France). Palaeogeography, Palaeoclimatology, Palaeoecology 497, 218-233 (2018).	New model	1197	45.4953	2.88806	France: Massif Central
PAWLUG	Pawski Ług	Cyperaceae, Calluna vulgaris	Lamentowicz, M., Marcisz, K., Guzowski, P. et al. How Joannites’ economy eradicated primeval forest and created anthroecosystems in medieval Central Europe. Sci Rep 10, 18775 (2020).	Original publication	110	52.3294	15.2755	Baltic: South
PENANEGR	Peña Negra	Cyperaceae	Abel-Schaad, D. & López-Sáez, J.A. Vegetation changes in relation to fire history and human activities at the Peña Negra mire (Bejar Range, Iberian Central Mountain Sysrem, Spain) during the past 4,000 years. Vegetation History and Archaeobotany 22(3), 199-214 (2013).	Original publication	1258	40.3347	-5.79222	Spain: Central System
PET	Petrešiūnai	-	Stančikaitė, M. et al. Reconstruction of the mid-to Late- Holocene history of vegetation and land-use in Petrešiūnai, north-east Lithuania: implications from palaeobotanical and archaeological data. Quaternary International 516, 5-20 (2019).	Original publication	107	55.8476	25.7033	Baltic: East
PEZOU	Pezou	Cyperaceae	Piana, J., Carcaud, N., Cyprien, A.L., Visset, L. & Leroy D. Dynamique paysagère tardiglaciaire et holocène dans la vallée du Loir à Pezou (Loir-et-Cher) : développements méthodologiques et premiers résultats. Norois 213(4), 73-88 (2009).	EPD	87	47.8708	1.15083	France: Central
PICO	Puerto del Pico	Cyperaceae	López-Sáez, J.A. et al. Exploring seven hundred years of transhumance, climate dynamic, fire and human activity through a historical mountain pass in central Spain. Journal of Mountain Science 13(7), 1139-1153 (2016).	New model	1395	40.3233	-5.01444	Spain: Central System
PINBLANC	Fuente del Pino Blanco	Alnus, Cyperaceae	Robles-Lopez, S. et al. The dialectic between deciduous and coniferous forests in central Iberia: Apalaeoenvironmental perspective during the late Holocene in the Gredos range. Quaternary International 470(A), 148-165 (2018).	Original publication	1343	40.2361	-4.9775	Spain: Central System
POUPINIE	Marais de la Poupinière	-	Ouguerram, A. Histoire de la vallée de l'Erdre (affluent de la Loire, Massif armoricain, France) de la fin du tardiglaciaire aux époques actuelles. Thèse de biologie, spécialité palynologie, Université Moulay Ismaïl (Maroc) et Université de Nantes, France (2002).	EPD	4	47.241	-1.301	France: Brittany
PRADELL	Pradell	Cichorioideae, Cyperaceae	Ejarque, A. et al. Tracing the history of highland human management in the eastern Pre-Pyrenees: an interdisciplinary palaeoenvironmental study at the Pradell fen, Spain. The Holocene 19(8), 1241-1255 (2009).	Original publication	1975	42.2889	1.54778	Spain: Catalonia
PRAVER	Lac de Praver	-	Nakagawa, T. Etudes palynologiques dans les Alpes Françaises centrales et méridionales: histoire de la végétation Tardiglaciaire et Holocène [Pollen studies in the central meridional French Alps: Lateglacial and Holocene vegetation history] PhD. Dissertation of Biology and Ecology, University of Marseille III (1998).	Original publication	1170	45.0736	5.85639	France: Savoy
PUREKN	Puscizna Rekowianska	Cyperaceae, Ericaceae, Trifolium type	Obidowicz, A. Eine pollenanalytische und moorkundliche Studie zur Vegetationsgeschichte des Podhale-Gebietes (West-Karpaten). Acta Palaeobotanica 30(1), 147-219 (1990).	New model	656	49.4833	19.8167	Poland
Radzyn	Radzyn	-	Brown, A.D. Vegetation change in Prussia: the palynological data. In: Pluskowksi, A.G. (ed.) Environment, Colonization, and the Crusader States in Medieval Livonia and Prussia. Brepols, Turnhout, 293-332 (2019).	Original publication	78	53.3833	18.9333	Baltic: South
RANDULA	Prados de Randulanda	Cyperaceae	Perez-Diaz, S. & Lopez-Saez, J.A. Contributions to the European Pollen Database. 23. Prados de Randulanda peat bog (Basque Country, Northern Iberian Peninsula, Spain). Grana 53(3), 252-254 (2014).	New model	807	42.8033	-2.74361	Spain: North
RÅS	Råshult	-	Lindbladh, M. & Bradshaw, R.H.W. The origin of present forest composition and pattern in southern Sweden. Journal of Biogeography 25, 463-477 (1998).	Original publication	140	56.6147	14.1997	Sweden
REDONDO	El Redondo	Cyperaceae	López-Sáez, J.A. et al. Landscape dynamics and human impact on high-mountain woodlands inthe western Spanish Central System during the last three millennia. Journal of Archaeological Science: Reports 9, 203-218 (2016).	New model	1765	40.2214	-5.65694	Spain: Central System
REGET	Regetovka	Cyperaceae	Wacnik, A. The vegetational history of local flora and evidences of human activities recorded in the pollen diagram from Side Regetovka, NE Slovakia. Acta Palaeobotanica 35(2), 253-274 (1995).	New model	515	49.425	21.2792	Poland
RICKSY	Ricksy Ball	-	Fyfe, R.M., unpublished data.	Unpublished	421	51.131	-3.80847	England: Devon
ROMAN	Roman Lode	-	Fyfe, R.M. Roman Lode, Burcombe, Exmoor, North Devon: pollen analysis of blanket peat deposits. English Heritage Research Department Report Series no. 24 (2009).	Original publication	442	51.1286	-3.7843	England: Devon
ROTÄ	Rosts Täppa	-	Lagerås, P. The ecology of expansion and abandonment: medieval and post-medieval land-use and settlement dynamics in a landscape perspective. Riksantikvarieämbetet, Stockholm (2007).	Original publication	122	56.3256	13.4392	Sweden
ROUSSY	Tourbière de Roussy	-	Miras, Y. et al. Histoire de l'environnement et des dynamiques agro-pastorales dans le massif du Cantal: la tourbière de Roussy (Saint-Projet-de- Salers, France). Quaternaire 14(4), 265-278 (2003).	EPD	1030	45.0761	2.5175	France: Massif Central
RYONANSU	Ryönänsuo	-	Rankama, T. & Vuorela I. Between inland and coast in Metal Age Finland - human impact on the premeval forests of Southern Ha"me during the Iron Age. Memoranda Societatis Pro Fauna et Flora Fennica 64, 25-34 (1988).	New model	70	60.4333	24.1667	Baltic: East
Rywald	Rywald	-	Brown, A.D. Vegetation change in Prussia: the palynological data. In: Pluskowksi, A.G. (ed.) Environment, Colonization, and the Crusader States in Medieval Livonia and Prussia. Brepols, Turnhout, 293-332 (2019).	Original publication	90	53.3742	19.0536	Baltic: South
S2P	Elefsis	Cyperaceae, Pinus	Kyrikou, S. et al. Late Glacial and Holocene vegetation patterns of Attica: A high-resolution record from Elefsis Bay, southern Greece. Quaternary International 545, 28-37 (2020).	Original publication	0	38	23.45	Greece
S84	Lake Skrzetuszewskie 1	Cyperaceae	Tobolski, K. Dotychczasowy stan badań paleobotanicznych i biostratygraficznych Lednickiego Parku Krajobrazowego. In: Tobolski, K. (ed.), Wstęp do paleoekologii Lednickiego Parku Krajobrazowego. Wydawnictwo Naukowe Uniwersytetu im. Adama Mickiewicza, Poznań (1991).	New model	109	52.55	17.3606	Poland
S87	Lake Skrzetuszewskie 2	Cyperaceae	Tobolski, K. Paläoökologische Untersuchungen des Siedlungsgebietes im Lednica Landschaftspark (Nordwestpolen). Offa 47, 109-131 (1990).	New model	109	52.55	17.3606	Poland
SELIKHOV	Selikhovo	-	Novenko, E.Y. et al. Mid- and late-Holocene vegetation history, climate and human impact in the forest-steppe ecotone of European Russia: new data and a regional synthesis. Biodiversity and Conservation 25, 2453-2472 (2016).	Original publication	202	53.2281	35.7747	Russia
SERRANIL	Puerto de Serranillos	Cyperaceae	López-Merino, L., López-Sáez, J.A., Pérez-Díaz, S. & Carrión J.S. 2000 years of pastoralism and fire shaping high-altitude vegetation of Sierra de Gredos in central Spain. Review of Palaeobotany and Palynology 158, 42-51 (2009).	Original publication	1700	40.3072	-4.93417	Spain: Central System
SETESGR	Grostj¢rna	-	Eide, W., Birks, H.H., Bigelow, N.H., Peglar, S.M. & Birks H.J.B. Holocene forest development along the Setesdal valley, southern Norway, reconstructed from macrofossil and pollen evidence. Vegetation History and Archaeobotany 15, 65-85 (2006).	EPD	180	58.3216	7.441	Norway
SETESR	Reiarsdalsvatn	-	Birks, H.H., Birks, H.J.B., Bjune, A.E. & Felde V.A. (organizers), internal report. XXXVI International Bog ('Moor') Excursion of the Institute of Plant Sciences, University of Bern, southern and south-eastern Norway, 8-13 September 2012, Excursion Guide. University of Bergen, Norway and Bjerknes Centre for Climate Research, Bergen, Norway (2012).	EPD	245	58.1935	7.479	Norway
SIG	Siggaboda	-	Björkman, L. & Bradshaw, R.H.W. The immigration of Fagus sylvatica L. and Picea abies (L.) Karst. into a natural forest stand in southern Sweden during the last 2000 years. Journal of Biogeography 23, 235-244 (1996).	Original publication	140	56.4544	14.5544	Sweden
SILBERHO	Silberhohl	-	Chen, S.H. Neue Untersuchungen über die spät- und postglaziale Vegetationsgeschichte im Gebiet zwischen Harz und Leine (BRD). Flora 181, 147-177 (1988).	New model	180	51.9102	10.1827	Germany: North-West
SKÄ	Skärpingegöl	-	Fredh, E.D. et al. Farm establishment, abandonment and agricultural practices during the last 1,300 years: a case study from southern Sweden based on pollen records and the LOVE model. Veget Hist Archaeobot 28, 529-544 (2019).	Original publication	255	57.1514	14.7233	Sweden
SONENBGM	Sonnenberger Moor	-	Willutzki, H. Zur Waldgeschichte und Vermoorung sowie über Rekurrenzflächen im Oberharz. Nova Acta Leopoldina, Neue Folge (1962).	EPD	780	51.465	10.3058	Germany: North-West
SOTOM	Sotombo	Cyperaceae	Pérez Díaz, S. et al. Seis mil años de gestión y dinámica antrópica en el entorno del Parque Natural de los Collados del Asón (Cordillera Cantábrica Oriental). Cuaternario y Geomorfología 30(3-4), 49-74 (2016).	New model	1290	43.2358	-3.65417	Spain: North
StBolC	Stará Boleslav (čistička)	Cyperaceae	Břízová, E. Late Glacial and Holocene development of the vegetation in the Labe (Elbe) river flood-plain (Central Bohemia, Czech Republic). Acta Palaeobotanica 2, 549-554 (1999).	PALYCZ (Chron #2)	167	50.1979	14.6674	Czechia
StBolH	Stará Boleslav - hradiště	-	Kozáková, R. et al. Early to high medieval colonization and alluvial landscape transformation of the Labe valley (Czech Republic): evaluation of archaeological, pollen and macrofossil evidence. Vegetation History and Archaeobotany 23, 701-718 (2014).	PALYCZ (Chron #2)	167	50.1979	14.6674	Czechia
STEERMOS	Steerenmoos	-	Rösch, M. Long-term human impact as registered in an upland pollen profile from the southern Black Forest, southwestern Germany. Veget Hist Archaeobot 9, 205-218 (2000).	EPD	1000	47.8	8.2	Germany: South-West
STEERTMO	Steertmoor Fickmühlen	-	Behre, K.E. & Kucan D. Die Geschichte der Kulturlandschaft und des Ackerbaus in der Siedlungskammer Flögeln, Niedersachsen, seit der Jungsteinzeit. Probleme der Küstenforschung im südlichen Nordseegebiet 21, Isensee, Oldenburg (1994).	EPD	6	53.3848	8.454	Germany: North-West
STEINKIS	Steinkiste	-	Behre, K.E. & Kucan D. Die Geschichte der Kulturlandschaft und des Ackerbaus in der Siedlungskammer Flögeln, Niedersachsen, seit der Jungsteinzeit. Probleme der Küstenforschung im südlichen Nordseegebiet 21, Isensee, Oldenburg (1994).	EPD	5	53.3936	8.4616	Germany: North-West
STMO	Store Mosse	-	Björkman, L. Pollenanalytisk undersökning av tre torvmarkslokaler från Öggestorps och Rogberga socknar inför ombyggnaden av Riksväg 31, delen Öggestorp–Åkarp, Jönköpings kommun. Lundqua Uppdrag 45. Department of Quaternary Geology, Lund University (2003).	Original publication	222	57.7231	14.2592	Sweden
STO	Storasjö	-	Eriksson, G. Skogshistoria, kulturpåverkan och urskogsvärden I fem skogsreservat I Kronobergs län. Master’s Thesis, University of Umeå (1996).	Original publication	252	56.9314	15.2681	Sweden
STONETOR	Stonetor Brook	-	Fyfe, R.M. et al. Historical context and chronology of Bronze Age enclosure on Dartmoor, UK. Journal of Archaeological Science 35(8), 2250-2261 (2008).	Original publication	401	50.6556	-3.91	England: Devon
SUM	Suminko Lake	-	Pędziszewska, A. et al. Holocene environmental changesreﬂected by pollen, diatoms, and geochemistry of annuallylaminated sediments of Lake Suminko in the Kashubian LakeDistrict (N Poland). Rev Palaeobot Palynol 216, 55-75 (2015).	Original publication	163	54.1975	17.7969	Baltic: South
SUR	Szurpiły	-	Kinder, M. et al. Holocene history of human impacts inferred from annually laminated sediments in Lake Szurpiły, northeast Poland. Journal of Paleolimnology 61, 419-435 (2019).	Kinder, M. et al. Construction and validation of cal-endar-year time scale for annually laminated sediments—an example from Lake Szurpiły (NE Poland). GFF 135, 248-25 (2013).	183	54.2167	22.8833	Baltic: South
SWIETE	Święte	Cyperaceae, Ericaceae	Czerwińskia, S. et al. Environmental implications of past socioeconomic events in Greater Poland during the last 1200 years. Synthesis of paleoecological and historical data. Quaternay Science Reviewers (2021).	Original publication	68	51.9617	16.235	Poland
TARN1_N	Tarnawa Wyżna	Cyperaceae	Ralska-Jasiewiczowa, M. Late-Glacial and Holocene Vegetation of the Bieszczady Mts. (Polish Eastern Carpathians). Państwowe Wydawnictwo Naukowe, Warszawa–Kraków (1980).	New model	670	49.1	22.8333	Poland
TG8	Delta del Rio Besos	-	Pantaléon-Cano, J., Pérez-Obiol, R.P. & Roure J.M. La representacion del paisaje vegetal del area de Barcelona durante en ultimo milenio a partir del analisis polinico de sedimentos marinos del delta del rio Besos datados por 210Pb. In: Mateu, I., Dupre, M., Guemes, J. & Burgaz, M.E. (eds.) Trabajos de palinologia basica y aplicada. Universitat de València, 211-223 (1994).	EPD	0	41.3803	2.24833	Spain: Catalonia
THEVALLE	Moulin de Thévalles	-	Visset, L., Barbier, D. & Ouguerram A. Le paysage végétal dans le Bas-Maine (Mayenne, France), le long de la vallée de l'Erve, de la fin du Mésolithique à l'époque récente. Revue Archéologique de l'Ouest 22, 85-92 (2005).	EPD	58	47.9694	-0.416389	France: Central
TIEMBLO	El Tiemblo	Cyperaceae	Lopez-Saez, J.A. et al. Unraveling the naturalness of sweet chestnut forests (Castanea sativa Mill.) in central Spain. Vegetation History and Archaeobotany 26, 167-182 (2017).	New model	1250	40.3577	-4.52671	Spain: Central System
TIT	Titisee	Cyperaceae	Knopf, T. et al. Archäologische und naturwissenschaftliche Untersuchungen zur Landnutzungsgeschichte des Südschwarzwalds. Fundberichte aus Baden-Württemberg 39, 19-101 (2019).	Original publication	840	47.8917	8.14444	Germany: South-West
TORSE	La boire Torse	-	Joly, C. & Visset L. Etude paléoenvironnementale de la Grande Prée de Varades (La boire Torse) dans le bassin aval de la Loire (Loire-Atlantique, France). Revue Archéologique du Loiret 35, 9-16 (2011).	EPD	8	47.2312	-1.412	France: Brittany
TRA	Trälhultet	-	Björkman, L. Pollenanalytisk undersökning av en torvmarkslagerföljd från Trälhultet i Biskopstorps naturreservat, Halmstads kommun. Lundqua Uppdrag 29. Department of Quaternary Geology, Lund University (2000).	Original publication	117	56.8075	12.9086	Sweden
TREPPEL	Grosser Treppelsee	-	Giesecke, T. Pollenanalytische und sedimentchemische Untersuchungen zur natürlichen und anthropogenen Geschichte im Schlaubetal. Sitzungsberichte der Gesellschaft Naturforschender Freunde zu Berlin 39, 89-112 (2000).	EPD	52	52.15	14.4528	Baltic: South
Trikatas	Trikatas	Cyperaceae	Stivrins, N. et al. Palaeoenvironmental evidence for the impact of the crusades on the local and regional environment of medieval (13th-16th century) northern Latvia, eastern Baltic. The Holocene 26, 61-69 (2016).	Stivrins, N. et al. Detection of the Askja AD 1875 cryptotephra in Latvia, Eastern Europe. Journal of Quaternary Science 31, 437-441 (2016).	50	57.5333	25.7	Baltic: East
TRIST	Tristinika	-	Panajiotidis, S. & Papadopoulou, M.L. Human-landscape interactions in Halkidiki (NC Greece) over the last 3.5 millennia, revealed through palynological, and archaeological-historical archives. Journal of Archaeological Science: Reports 7, 138-145 (2016).	Original publication	1	39.9988	23.872	Greece
TULLERIN	Tullerinsuo	-	Vuorela, I. Lounais-suomen varhaismetallikautinen asutus ja viljely siitepölyanalyysin valossa. Karhunhammas 13, 2-23 (1991).	New model	29	61.3333	21.95	Baltic: East
URAGHWOO	Uragh Wood	-	Little, D.J., Mitchell, F.J.G., von Engelbrechten, S. & Farrell, E.P. Assessment of the impact of the past disturbance and prehistoric Pinus sylvestris on vegetation dynamics and soil development in Uragh Wood, SW Ireland. The Holocene 6(1), 90-99 (1996).	Original publication	95	51.8103	-9.70416	Ireland
VALDECON	Arroyo deValdeconejos	Cyperaceae	Morales-Molino, C. et al. Land-use history as a major driver for long-term forest dynamics in the Sierra de Guadarrama National Park (central Spain) during the last millennia: implications for forest conservation and management. Global and Planetary Change 152, 64-75 (2017).	Original publication	1380	40.8622	-4.05972	Spain: Central System
VAQUERO	Fuente del Vaquero	Cyperaceae	Perez-Diaz, S. & Lopez-Saez, J.A. Contributions to the European Pollen Database. 27. Fuente del Vaquero peat bog (Basque Country, Northern Iberian Peninsula, Spain). Grana 54(1), 82-84 (2015).	New model	722	42.6889	-2.46972	Spain: North
VERDEMOY	La Verderie	-	Barbier, D. Histoire de la végétation du nord-mayennais de la fin du Weichsélien à l'aube du XXIeme siècle. Mise en évidence d'un Tardiglaciaire armoricain. Interactions Homme-Milieu. Thèse de doctorat de l'Université de Nantes. Biologie. Spécialité : Palynologie (1999).	EPD	265	48.35	-0.427778	France: Central
VERPESOA	Verdeospesoa mire	Cyperaceae	Perez-Diaz, S. & Lopez-Saez, J.A. Contributions to the European Pollen Database. 33. Verdeospesoa mire (Basque Country, Northern Iberian Peninsula, Spain). Grana 56(4), 315-317 (2017).	New model	1015	43.055	-2.86139	Spain: North
Ves	Veselov	Cyperaceae	Kozáková, R. et al. Prehistoric human impact in the mountains of Bohemia. Do pollen and archaeological data support the traditional scenario of a prehistoric "wilderness"? Review of Palaeobotany and Palynology 220, 29-43 (2015).	PALYCZ (Chron #1)	560	50.115	13.1406	Czechia
VICO	Lago di Vico	-	Sadori, L. & Masi, A., unpublished data.	Unpublished	507	42.3167	12.1667	Italy
VILLETE2	Etang de la Villetelle	Alnus	Miras, Y. L'analyse pollinique du plateau de Millevaches (Massif central, France) et de sites périfériques limousins et auvergnats: Approche des paléoenvironnements, des systèmes agro-pastoraux et évolution des territoires ruraux. [The pollen analysis of the plateau de Millevaches (Massif central, France) and of surrounding sites in Limousin and Auvergne]. Thesis of Biology. Université de Franche…	EPD	550	46.0239	1.70778	France: Massif Central
VINOR	Vinoř	-	Pokorný, P., unpublished data.	PALYCZ (Chron #1)	245	50.1361	14.5872	Czechia
Voras	Voras	Cyperaceae	Gerasimidis, A., Athanasiadis, N. & Panajiotidis, S. Contributions to the European Pollen Database. 8. Mount Voras (north-west Greece). Grana 48, 316-318 (2009).	Original publication	1640	41.0197	21.91	Greece
VRA3	Vraona	Cyperaceae	Kouli, K. Vegetation development and human activities in Attiki (SE Greece) during the last 5,000 years. Veg Hist Archaeobot 21, 267-278 (2012).	Triantaphyllou, M.V. et al. Paleoenvironmental changes since 3000 BC in the coastal marsh of Vravron (Attica, SE Greece). Quat. Int. 216, 14-22 (2010).	1	37.9267	23.9951	Greece
WA3ROH	Wachel 3	-	Dörfler, W. Pollenanalytische Untersuchungen zur Vegetationsund Siedlungsgeschichte im Süden des Landkreises Cuxhaven, Niedersachsen. Probleme der Küstenforschung im südlichen Nordseegebiet 17, 1-75 (1989).	New model	17	53.4389	8.86889	Germany: North-West
WILA	Wilder See beim Ruhestein	-	Rösch, M. Botanical evidence for prehistoric and medieval land use in Black Forest. Medieval Rural Settlement in Marginal Landscapes. Ruralia VII, 8th-14th September 2007 Cardiff Wales, U.K., 335-343 (2007).	EPD	910	48.5697	8.23694	Germany: South-West
WINDMILL	Windmill Rough	-	Fyfe, R.M., Brown, A.G. & Rippon S.J. Characterising the late prehistoric, "Romano-British" and medieval landscape, and dating the emergence of a regionally distinct agricultural system in South West Britain. Journal of Archaeological Science 31(12), 1699-1714 (2004).	Original publication	263	50.9747	-3.63306	England: Devon
WINNEYS	Winneys Down	-	Fyfe, R.M. & Woodbridge, J. Differences in time and space in upland vegetation patterning: analysis of pollen data from Dartmoor, UK. Lanscape Ecology 27(5), 745-760 (2012).	Original publication	517	50.6228	-3.94278	England: Devon
WOJN	Lake Wojnowo	-	Wacnik, A., Goslar, T. & Czernik, J. Vegetation changes caused by agricultural societies in the Great Mazurian Lake District. Acta Palaeobotanica 52(1), 59-104 (2012).	Original publication	115	53.965	21.8309	Baltic: South
WolinII	Wolin II	Cyperaceae	Latalowa, M. Man and vegetation in the pollen diagrams from Wolin Island. Acta Palaeobotanica 32, 123-249 (1992).	New model	5	53.8333	14.6667	Baltic: South
YLIMYSNE	Ylimysneva	-	Huttunen, A. Vegetation and palaeoecology of a bog complex in southern Finland. Aquilo ser. Bot. 28, 27-37 (1990).	New model	172	60.1333	22.8667	Baltic: East
YTBE	Yttra Berg	Cyperaceae, Cannabis	Sköld, E., Lagerås, P. & Berglund, B.E. Temporal cultural landscape dynamics in a marginal upland area: agricultural expansions and contractions inferred from palynological evidence at Yttra Berg, southern Sweden. Vegetation History and Archaeobotany 19, 121-136 (2010).	Original publication	110	57.0808	12.8108	Sweden
ZAB	Lake Żabińskie	-	Wacnik, A. et al. Determining the Responses of Vegetation to Natural Processes and Human Impacts in North-Eastern Poland during the Last Millennium: Combined Pollen, Geochemical and Historical Data. Vegetation History and Archaeobotany 25(5), 479-498 (2016).	Bonk, A., Tylmann, W., Goslar, T., Wacnik, A. & Grosjean, M. Comparing varve counting and 14C-AMS chronologies in the sediments of Lake Żabińskie, Northeastern Poland: implications for accurate 14C dating of lake sediments. Geochronometria 42, 159-171 (2015).	120	54.1318	21.9836	Baltic: South
Zah	Zahájí	Cyperaceae	Pokorný, P. Role of man in the development of Holocene vegetation in Central Bohemia. Preslia 77(1), 113-128 (2005).	PALYCZ (Chron #3)	232	50.3792	14.1156	Czechia
ZALAMA	Zalama	Cyperaceae	Perez-Diaz, S., Lopez-Saez, J.A., Pontevedra-Pombal, X., Souto-Souto, M., Galop, D. 8000 years of vegetation history in the northern Iberian Peninsula inferred from the palaeoenvironmental study of the Zalama ombrotrophic bog (Basque-Cantabrian Mountains, Spain). Boreas 45, 658-672 (2016).	New model	1330	43.135	-3.40972	Spain: North
ZEL	Zeller See	Cyperaceae	Rösch, M. & Marinova, E. Contributions to the European Pollen Database 51. Zeller See. Grana (2020).	Original publication	577	48.0019	9.64489	Germany: South-West
Zielone Bagno	Zielone Bagno	-	Brown, A.D. Vegetation change in Prussia: the palynological data. In: Pluskowksi, A.G. (ed.) Environment, Colonization, and the Crusader States in Medieval Livonia and Prussia. Brepols, Turnhout, 293-332 (2019).	Original publication	123	53.905	21.7358	Baltic South

## Sheet: Supplementary Data 2
Supplementary Data 2: replication pollen data for the analyses presented in this study, that is four summary BDP indicators derived from % pollen data for the period of 1250-1450, with geographical coordinates and regional attribution of each site.
Acronym	Year	fast_succ	slow_succ	herding	cereals	fast_succ_new	slow_succ_new	Name	Longitude	Latitude	region_2
ÅBO	1270	0.548073	0.526002	-0.511273	-0.104735	0.5677	0.345433	Åbodasjön	14.4825	57.0858	Sweden
ÅBO	1290	-0.00477666	-0.609525	-0.138194	0.708542	0.0838754	-0.678774	Åbodasjön	14.4825	57.0858	Sweden
ÅBO	1310	0.255723	0.142187	0.489682	0.203844	0.349761	-0.128455	Åbodasjön	14.4825	57.0858	Sweden
ÅBO	1330	0.0452711	-1.01078	0.587528	-0.0626827	0.119272	-0.943089	Åbodasjön	14.4825	57.0858	Sweden
ÅBO	1350	-0.0454918	-0.236963	0.189252	0.769712	0.0409615	-0.393856	Åbodasjön	14.4825	57.0858	Sweden
ÅBO	1370	-0.403889	0.398256	0.0517679	-0.566907	-0.438951	0.386346	Åbodasjön	14.4825	57.0858	Sweden
ÅBO	1390	0.201262	0.385554	0.0877726	-0.386259	0.12077	0.490398	Åbodasjön	14.4825	57.0858	Sweden
ÅBO	1410	-0.3382	1.0431	-0.454289	-0.250771	-0.287583	0.655787	Åbodasjön	14.4825	57.0858	Sweden
ÅBO	1430	-0.116479	-0.346251	-0.100102	-0.296648	-0.213729	-0.0165642	Åbodasjön	14.4825	57.0858	Sweden
ÅBO	1450	-0.141492	-0.291583	-0.202145	-0.0140933	-0.342077	0.282774	Åbodasjön	14.4825	57.0858	Sweden
AHILL	1315	0.707107	1.66534e-16	-0.235702	-0.707107	0.707107	1.66534e-16	Amicombe Hill	-4.03422	50.6639	England: Devon
AHILL	1422	-0.707107	0	0.235702	0.707107	-0.707107	0	Amicombe Hill	-4.03422	50.6639	England: Devon
AHL5	1263	-0.265883	0.328628	-0.227786	0.666381	-0.183404	0.147432	Ahlenmoor	8.73333	53.7	Germany: North-West
AHL5	1354	-0.102145	0.526266	-0.283545	-0.82721	-0.0196661	0.305543	Ahlenmoor	8.73333	53.7	Germany: North-West
AHL5	1446	0.368028	-0.854894	0.511331	0.160829	0.20307	-0.452975	Ahlenmoor	8.73333	53.7	Germany: North-West
AHLBECKE	1278	0.116321	-0.0383789	-0.512654	-1.09173	0.18849	-0.173122	Ahlbecker Seegrund	14.2208	53.4889	Baltic: South
AHLBECKE	1339	-0.0158832	0.281464	0.405971	0.220156	-0.160221	0.499773	Ahlbecker Seegrund	14.2208	53.4889	Baltic: South
AHLBECKE	1400	-0.100438	-0.243085	0.106684	0.871578	-0.028269	-0.326651	Ahlbecker Seegrund	14.2208	53.4889	Baltic: South
AHLEQUEL	1259	-0.652725	-1.01167	0.298154	-0.422132	-0.653136	-0.808509	Ahlequellmoor	9.50944	51.7306	Germany: North-West
AHLEQUEL	1278	-0.120741	-0.42968	-0.215363	0.487925	-0.103458	-0.37831	Ahlequellmoor	9.50944	51.7306	Germany: North-West
AHLEQUEL	1298	0.0210829	-0.300129	0.346783	-0.601158	0.00417823	-0.206294	Ahlequellmoor	9.50944	51.7306	Germany: North-West
AHLEQUEL	1320	0.239893	-0.824095	0.130656	-0.437624	0.192703	-0.564898	Ahlequellmoor	9.50944	51.7306	Germany: North-West
AHLEQUEL	1343	0.171293	0.456872	0.0740589	1.00658	0.0836274	0.540829	Ahlequellmoor	9.50944	51.7306	Germany: North-West
AHLEQUEL	1368	0.0564772	-0.0714303	-0.427583	0.104606	0.136537	-0.217263	Ahlequellmoor	9.50944	51.7306	Germany: North-West
AHLEQUEL	1393	0.126116	1.30791	0.204413	0.561925	0.189783	0.918996	Ahlequellmoor	9.50944	51.7306	Germany: North-West
AHLEQUEL	1420	0.376219	0.57411	-0.412102	-0.601158	0.200043	0.81164	Ahlequellmoor	9.50944	51.7306	Germany: North-West
AHLEQUEL	1449	-0.217615	0.298108	0.000981866	-0.0989654	-0.0502765	-0.0961913	Ahlequellmoor	9.50944	51.7306	Germany: North-West
ALB	1293.4	-0.0785674	0.141421	0.424264	-0.707107	-0.0785674	0.141421	Albano	12.6667	41.75	Italy
ALB	1422	0.0785674	-0.141421	-0.424264	0.707107	0.0785674	-0.141421	Albano	12.6667	41.75	Italy
ALLSAINT	1273	0.176882	-1.15658	0.16188	-0.677457	0.176882	-1.15658	All Saints Bog	-7.59	53.9	Ireland
ALLSAINT	1299	-0.0774828	0.259541	-0.467275	-0.616308	-0.0774828	0.259541	All Saints Bog	-7.59	53.9	Ireland
ALLSAINT	1324	-0.30405	1.16674	1.04666	-0.463524	-0.30405	1.16674	All Saints Bog	-7.59	53.9	Ireland
ALLSAINT	1350	0.332946	-0.998987	-0.981552	-0.687187	0.332946	-0.998987	All Saints Bog	-7.59	53.9	Ireland
ALLSAINT	1376	-0.0278948	1.41447	-0.0754448	0.0841411	-0.0278948	1.41447	All Saints Bog	-7.59	53.9	Ireland
ALLSAINT	1402	0.105484	-0.353305	-0.226826	0.263252	0.105484	-0.353305	All Saints Bog	-7.59	53.9	Ireland
ALLSAINT	1428	-0.205884	-0.331875	0.542555	2.09708	-0.205884	-0.331875	All Saints Bog	-7.59	53.9	Ireland
Araisu	1253	0.0108315	0.236963	0.040325	0.294421	0.00191614	0.20224	Araisu	25.2833	57.25	Baltic: East
Araisu	1273	-0.117586	0.353937	-0.0199791	0.136225	-0.0938133	0.200079	Araisu	25.2833	57.25	Baltic: East
Araisu	1294	0.261722	-0.304357	0.0211307	-1.20057	0.163963	0.0405691	Araisu	25.2833	57.25	Baltic: East
Araisu	1320	0.016739	-0.131723	-0.688888	-0.213395	0.0609104	-0.220264	Araisu	25.2833	57.25	Baltic: East
Araisu	1336	0.0797598	0.832679	-0.0993661	-0.459212	-0.0790298	1.06118	Araisu	25.2833	57.25	Baltic: East
Araisu	1358	0.0515584	0.00837798	-0.197675	0.116607	0.0238737	0.0824165	Araisu	25.2833	57.25	Baltic: East
Araisu	1380	0.0899352	-0.876943	-0.0368342	0.443643	0.0340307	-0.50397	Araisu	25.2833	57.25	Baltic: East
Araisu	1403	-0.3548	0.64444	-0.136229	0.575206	-0.326863	0.406502	Araisu	25.2833	57.25	Baltic: East
Araisu	1426	-0.228722	-0.410326	0.749412	0.607767	-0.0900269	-0.689155	Araisu	25.2833	57.25	Baltic: East
Araisu	1443	0.190561	-0.353048	0.368103	-0.300686	0.305038	-0.579598	Araisu	25.2833	57.25	Baltic: East
ARBARRA	1261	0.151926	-0.93839	-0.258123	NA	0.151926	-0.93839	Arbarrain mire	-2.2825	42.9519	Spain: North
ARBARRA	1317	0.0947118	-0.777512	0.207494	NA	0.0947118	-0.777512	Arbarrain mire	-2.2825	42.9519	Spain: North
ARBARRA	1372	-0.123319	0.857951	0.0253147	NA	-0.123319	0.857951	Arbarrain mire	-2.2825	42.9519	Spain: North
ARBARRA	1427	-0.123319	0.857951	0.0253147	NA	-0.123319	0.857951	Arbarrain mire	-2.2825	42.9519	Spain: North
AREO	1287	0.424264	NA	NA	0.707107	0.424264	NA	Monte Areo mire	-5.76889	43.5289	Spain: North
AREO	1414	-0.424264	NA	NA	-0.707107	-0.424264	NA	Monte Areo mire	-5.76889	43.5289	Spain: North
Arikula	1260	0.0683027	-0.608934	-0.215396	0.0443167	-0.244201	0.168307	Arikula	25.5408	58.0572	Baltic: East
Arikula	1273	-0.0200568	-0.0500886	-0.161456	0.348062	0.00405776	-0.0857956	Arikula	25.5408	58.0572	Baltic: East
Arikula	1286	-0.0560207	0.410739	0.174324	-0.265163	0.14139	-0.0867668	Arikula	25.5408	58.0572	Baltic: East
Arikula	1298	-0.00519939	-0.147004	-0.421556	-0.494003	0.0892639	-0.299179	Arikula	25.5408	58.0572	Baltic: East
Arikula	1310	0.0549403	0.0817218	-0.000211124	-0.702869	0.17824	-0.185307	Arikula	25.5408	58.0572	Baltic: East
Arikula	1321	0.318464	0.85973	0.324936	-0.407571	0.345397	0.590934	Arikula	25.5408	58.0572	Baltic: East
Arikula	1349	0.682449	0.250974	-0.159861	0.155713	0.738404	0.0763211	Arikula	25.5408	58.0572	Baltic: East
Arikula	1386	-0.343339	-0.817183	-0.421556	-0.192571	-0.348582	-0.602402	Arikula	25.5408	58.0572	Baltic: East
Arikula	1396	-0.211217	-0.25254	0.513557	0.799412	-0.250791	-0.110257	Arikula	25.5408	58.0572	Baltic: East
Arikula	1407	0.0632795	0.814952	0.0886758	0.134287	-0.0459229	0.829619	Arikula	25.5408	58.0572	Baltic: East
Arikula	1418	-0.228953	0.0175484	0.453795	0.598939	-0.184095	-0.0765551	Arikula	25.5408	58.0572	Baltic: East
Arikula	1429	-0.108636	-0.172469	0.246303	0.214241	-0.129526	-0.0875732	Arikula	25.5408	58.0572	Baltic: East
Arikula	1440	-0.214014	-0.387446	-0.421556	-0.232793	-0.293634	-0.131343	Arikula	25.5408	58.0572	Baltic: East
AYDAT	1255	-0.522512	0.121551	0.427079	0.410239	-0.522512	0.121551	Lake Aydat	2.985	45.6636	France: Massif Central
AYDAT	1286	-0.44098	-0.101851	0.614338	-0.263547	-0.44098	-0.101851	Lake Aydat	2.985	45.6636	France: Massif Central
AYDAT	1305	0.388563	-0.564196	0.0611025	-0.0168172	0.388563	-0.564196	Lake Aydat	2.985	45.6636	France: Massif Central
AYDAT	1336	0.869611	0.24634	-0.21889	-0.508497	0.869611	0.24634	Lake Aydat	2.985	45.6636	France: Massif Central
AYDAT	1359	0.00611077	0.994926	-0.656262	-0.173741	0.00611077	0.994926	Lake Aydat	2.985	45.6636	France: Massif Central
AYDAT	1388	0.126753	0.289745	-0.591454	-0.337889	0.126753	0.289745	Lake Aydat	2.985	45.6636	France: Massif Central
AYDAT	1414	0.035442	-0.160357	0.355844	0.453306	0.035442	-0.160357	Lake Aydat	2.985	45.6636	France: Massif Central
AYDAT	1447	-0.462988	-0.826158	0.00824177	0.436946	-0.462988	-0.826158	Lake Aydat	2.985	45.6636	France: Massif Central
BABINSKO	1300	-0.101015	-0.707107	0.707107	-0.707107	-0.202031	-0.353553	Lake Babinskoye	28.6147	59.615	Russia
BABINSKO	1433	0.101015	0.707107	-0.707107	0.707107	0.202031	0.353553	Lake Babinskoye	28.6147	59.615	Russia
BAFORIER	1282	-0.303046	-0.707107	-0.707107	-0.707107	-0.303046	-0.707107	La Baforière	-0.305556	48.0569	France: Central
BAFORIER	1423	0.303046	0.707107	0.707107	0.707107	0.303046	0.707107	La Baforière	-0.305556	48.0569	France: Central
BAG	1331	-1.249e-16	7.77156e-16	0.235702	0	-0.0883884	0.235702	Baggabygget	13.3986	56.5878	Sweden
BAG	1433	-9.71445e-17	8.88178e-16	-0.235702	0	0.0883884	-0.235702	Baggabygget	13.3986	56.5878	Sweden
BALLINDE	1275	0.368106	-0.57735	-0.760622	0.146885	0.368106	-0.57735	Ballinderry	-7.4034	53.236	Ireland
BALLINDE	1342	-0.402632	1.1547	0.550056	-0.15322	-0.402632	1.1547	Ballinderry	-7.4034	53.236	Ireland
BALLINDE	1409	0.0345263	-0.57735	0.210566	0.006335	0.0345263	-0.57735	Ballinderry	-7.4034	53.236	Ireland
BALLYDUF	1260	-0.294615	-0.57445	1.42219	0.317398	-0.294615	-0.57445	Ballyduff	-7.5935	53.59	Ireland
BALLYDUF	1280	-0.0353193	0.0793828	-0.798515	-0.163438	-0.0353193	0.0793828	Ballyduff	-7.5935	53.59	Ireland
BALLYDUF	1300	0.0259084	-0.0145336	0.115202	-0.0443913	0.0259084	-0.0145336	Ballyduff	-7.5935	53.59	Ireland
BALLYDUF	1319	-0.0540805	-0.0758987	0.0948977	-0.0569672	-0.0540805	-0.0758987	Ballyduff	-7.5935	53.59	Ireland
BALLYDUF	1339	0.194397	-0.805766	-0.798515	-0.610307	0.194397	-0.805766	Ballyduff	-7.5935	53.59	Ireland
BALLYDUF	1359	0.0789031	0.129502	-0.510312	-0.610307	0.0789031	0.129502	Ballyduff	-7.5935	53.59	Ireland
BALLYDUF	1369	-0.112447	-0.30451	-0.229628	-0.339652	-0.112447	-0.30451	Ballyduff	-7.5935	53.59	Ireland
BALLYDUF	1379	0.315491	-0.631093	-0.502488	-0.610307	0.315491	-0.631093	Ballyduff	-7.5935	53.59	Ireland
BALLYDUF	1399	-0.186196	1.60027	0.345754	0.164283	-0.186196	1.60027	Ballyduff	-7.5935	53.59	Ireland
BALLYDUF	1419	-0.239332	0.357756	0.840449	0.736085	-0.239332	0.357756	Ballyduff	-7.5935	53.59	Ireland
BALLYDUF	1438	0.307291	0.239339	0.0209674	1.2176	0.307291	0.239339	Ballyduff	-7.5935	53.59	Ireland
BAM	1251	-0.401437	-0.0524848	-0.0273932	0.617897	-0.401437	-0.0524848	Broad Amicombe Hole	-4.013	50.6545	England: Devon
BAM	1276	0.211557	-0.687944	-0.382577	-0.65971	0.211557	-0.687944	Broad Amicombe Hole	-4.013	50.6545	England: Devon
BAM	1301	0.385831	0.65343	-0.0689691	0.688724	0.385831	0.65343	Broad Amicombe Hole	-4.013	50.6545	England: Devon
BAM	1327	-0.631945	-0.687944	-0.364388	-0.65971	-0.631945	-0.687944	Broad Amicombe Hole	-4.013	50.6545	England: Devon
BAM	1352	0.143161	0.262728	-0.276202	-0.65971	0.143161	0.262728	Broad Amicombe Hole	-4.013	50.6545	England: Devon
BAM	1378	-0.0068673	-0.0588394	0.170486	-0.65971	-0.0068673	-0.0588394	Broad Amicombe Hole	-4.013	50.6545	England: Devon
BAM	1405	-0.00344942	0.270457	0.20973	-0.65971	-0.00344942	0.270457	Broad Amicombe Hole	-4.013	50.6545	England: Devon
BAM	1431	0.303149	0.300596	0.739313	1.99193	0.303149	0.300596	Broad Amicombe Hole	-4.013	50.6545	England: Devon
BATOCAS	1288	-0.411321	-0.257505	0.230898	NA	-0.411321	-0.257505	Batocas	-7.59944	41.755	Portugal: North
BATOCAS	1315	0.4915	0.313481	0.00464268	NA	0.4915	0.313481	Batocas	-7.59944	41.755	Portugal: North
BATOCAS	1343	0.250197	-0.801612	-0.487336	NA	0.250197	-0.801612	Batocas	-7.59944	41.755	Portugal: North
BATOCAS	1362	-0.147185	-0.801612	0.393686	NA	-0.147185	-0.801612	Batocas	-7.59944	41.755	Portugal: North
BATOCAS	1384	0.0646519	-0.049257	-0.278574	NA	0.0646519	-0.049257	Batocas	-7.59944	41.755	Portugal: North
BATOCAS	1433	-0.247842	1.5965	0.136682	NA	-0.247842	1.5965	Batocas	-7.59944	41.755	Portugal: North
Benowo	1257	-0.0749852	0.283233	-0.316586	-0.170686	0.0295973	0.0032595	Benowo	18.94	53.9083	Baltic: South
Benowo	1284	0.38305	-0.566668	0.201193	-0.170686	0.487633	-0.634166	Benowo	18.94	53.9083	Baltic: South
Benowo	1313	0.210301	-0.219472	-0.766813	-0.43075	0.105718	0.0445608	Benowo	18.94	53.9083	Baltic: South
Benowo	1344	0.18427	0.55917	-0.766813	-0.690813	0.288853	0.210212	Benowo	18.94	53.9083	Baltic: South
Benowo	1375	-0.449832	0.157452	0.299935	1.03219	-0.345249	-0.0910756	Benowo	18.94	53.9083	Baltic: South
Benowo	1395	-0.328883	-0.499826	1.24537	0.560781	-0.328883	-0.37487	Benowo	18.94	53.9083	Baltic: South
Benowo	1417	-0.0555899	0.832819	0.510484	1.03219	-0.264755	1.04294	Benowo	18.94	53.9083	Baltic: South
Benowo	1438	0.131668	-0.546708	-0.406772	-1.16222	0.027086	-0.200866	Benowo	18.94	53.9083	Baltic: South
BI	1290	-0.0860566	-0.265855	-0.35907	-0.854352	-0.0353479	-0.313486	BukrzynoI	18.0208	54.2494	Baltic: South
BI	1342	-0.134033	-0.435033	-0.745004	-0.0260997	-0.02447	-0.572792	BukrzynoI	18.0208	54.2494	Baltic: South
BI	1394	0.0404351	0.418439	0.864343	1.16815	0.0296467	0.338103	BukrzynoI	18.0208	54.2494	Baltic: South
BI	1446	0.179654	0.282449	0.239732	-0.287695	0.0301712	0.548174	BukrzynoI	18.0208	54.2494	Baltic: South
BITSCH3	1311	0.353553	-0.235702	-2.03541e-16	0	0.424264	-0.353553	Bitsch-Naters	7.99167	46.3411	France: Savoy
BITSCH3	1392	-0.353553	0.235702	-1.66534e-16	0	-0.424264	0.353553	Bitsch-Naters	7.99167	46.3411	France: Savoy
BJÄ	1276.73	0.11352	0.2796	-0.469665	-0.462919	0.189193	0.0205175	Bjärabygget	13.4733	56.3586	Sweden
BJÄ	1313.47	0.302641	0.12312	0.487389	-0.427589	0.131206	0.520927	Bjärabygget	13.4733	56.3586	Sweden
BJÄ	1350.2	0.20846	0.223483	-0.206985	-0.495539	0.229908	0.113993	Bjärabygget	13.4733	56.3586	Sweden
BJÄ	1386.94	-0.579628	-0.741587	0.00140718	1.78655	-0.513641	-0.721158	Bjärabygget	13.4733	56.3586	Sweden
BJÄ	1423.67	-0.0449931	0.115385	0.187854	-0.400502	-0.0366657	0.06572	Bjärabygget	13.4733	56.3586	Sweden
Blanku Mire	1273	0.156347	-0.703107	-0.707537	-0.796244	-0.0277002	0.206103	Blanku Mire	25.3014	57.3867	Baltic: East
Blanku Mire	1326	0.230982	0.579991	0.628504	-0.351543	0.281545	0.201265	Blanku Mire	25.3014	57.3867	Baltic: East
Blanku Mire	1371	-0.100927	-0.275407	0.102833	0.541784	-0.0827247	-0.250347	Blanku Mire	25.3014	57.3867	Baltic: East
Blanku Mire	1399	0.0992129	0.949337	-0.326152	1.21687	0.12955	0.521654	Blanku Mire	25.3014	57.3867	Baltic: East
Blanku Mire	1420	-0.161618	-0.703107	-0.207006	-0.217312	-0.123191	-0.609639	Blanku Mire	25.3014	57.3867	Baltic: East
Blanku Mire	1441	-0.223997	0.152292	0.509358	-0.39355	-0.17748	-0.0690362	Blanku Mire	25.3014	57.3867	Baltic: East
Blusu Mire	1270	-0.114211	-0.356812	-0.399346	-0.560944	-0.306873	0.165882	Blusu Mire	25.2889	57.2911	Baltic: East
Blusu Mire	1288	-0.154862	0.713624	-0.0952408	-0.560944	-0.19573	0.627171	Blusu Mire	25.2889	57.2911	Baltic: East
Blusu Mire	1309	-0.106337	0	-0.399346	-0.560944	-0.176396	0.157633	Blusu Mire	25.2889	57.2911	Baltic: East
Blusu Mire	1330	-0.153098	0.356812	-0.399346	-0.395402	-0.25624	0.49968	Blusu Mire	25.2889	57.2911	Baltic: East
Blusu Mire	1352	-0.134936	0.251769	-0.187455	-0.395402	-0.154397	0.232613	Blusu Mire	25.2889	57.2911	Baltic: East
Blusu Mire	1373	-0.36969	-0.661102	0.0244367	-0.560944	-0.379421	-0.473933	Blusu Mire	25.2889	57.2911	Baltic: East
Blusu Mire	1384	-0.362868	1.42725	-0.00302689	-0.204132	-0.392059	1.13612	Blusu Mire	25.2889	57.2911	Baltic: East
Blusu Mire	1395	0.60828	-0.661102	0.0744575	0.469979	0.804835	-0.938075	Blusu Mire	25.2889	57.2911	Baltic: East
Blusu Mire	1407	0.564459	-0.661102	-0.214918	1.85266	0.603381	-0.583401	Blusu Mire	25.2889	57.2911	Baltic: East
Blusu Mire	1419	0.137902	-0.661102	0.852366	0.292494	0.227422	-0.697247	Blusu Mire	25.2889	57.2911	Baltic: East
Blusu Mire	1431	0.0853605	0.251769	0.747418	0.623577	0.225479	-0.12644	Blusu Mire	25.2889	57.2911	Baltic: East
BOC	1257.87	0.166666	0.00438551	0.0866124	NA	0.0392852	0.289897	Bocksten	12.5603	57.1178	Sweden
BOC	1270.17	-1.32969	-0.851294	-0.0571496	NA	-1.13788	-1.07004	Bocksten	12.5603	57.1178	Sweden
BOC	1282.48	0.152927	-0.3809	0.515346	NA	0.108864	-0.186532	Bocksten	12.5603	57.1178	Sweden
BOC	1314.86	0.510626	-0.259192	-0.634853	NA	0.462803	-0.0867937	Bocksten	12.5603	57.1178	Sweden
BOC	1347.24	0.267637	0.416268	0.227382	NA	0.226542	0.404665	Bocksten	12.5603	57.1178	Sweden
BOC	1410.06	0.274	-0.249961	-0.32451	NA	0.228307	-0.0846602	Bocksten	12.5603	57.1178	Sweden
BOC	1441.14	-0.0421701	1.32069	0.187172	NA	0.0720782	0.733462	Bocksten	12.5603	57.1178	Sweden
BÖH	1257	-0.0726785	-0.988072	-0.552428	0.100479	-0.00133026	-0.933154	Böhringer See	8.93833	47.7633	Germany: South-West
BÖH	1267	0.100557	-0.782577	-0.0530337	-0.585919	-0.114762	-0.195425	Böhringer See	8.93833	47.7633	Germany: South-West
BÖH	1277	0.232181	0.0888727	-0.181245	0.916976	0.271677	-0.00789446	Böhringer See	8.93833	47.7633	Germany: South-West
BÖH	1288	-0.148143	-0.993843	0.165521	0.916976	-0.0767951	-0.937771	Böhringer See	8.93833	47.7633	Germany: South-West
BÖH	1298	-0.240751	-0.136712	0.0210046	0.100479	-0.201255	-0.188362	Böhringer See	8.93833	47.7633	Germany: South-West
BÖH	1309	-0.339101	-0.656569	0.375355	-0.585919	-0.331457	-0.540544	Böhringer See	8.93833	47.7633	Germany: South-West
BÖH	1320	0.0765836	-0.0995971	-0.0321774	1.57881	0.11608	-0.15867	Böhringer See	8.93833	47.7633	Germany: South-West
BÖH	1330	-0.118342	-0.192015	0.332964	-0.585919	-0.0788455	-0.232605	Böhringer See	8.93833	47.7633	Germany: South-West
BÖH	1340	-0.0557783	0.0403748	0.297849	0.573777	0.0474218	-0.1741	Böhringer See	8.93833	47.7633	Germany: South-West
BÖH	1347	-0.0241172	1.23963	-0.0670434	0.100479	-0.0483246	1.04012	Böhringer See	8.93833	47.7633	Germany: South-West
BÖH	1354	0.0804368	0.441379	0.646202	-0.585919	0.119933	0.27411	Böhringer See	8.93833	47.7633	Germany: South-West
BÖH	1361	-0.299099	0.421752	0.0849003	0.419119	-0.291454	0.322113	Böhringer See	8.93833	47.7633	Germany: South-West
BÖH	1367	-0.287751	0.475886	-0.35678	0.762318	-0.248254	0.301716	Böhringer See	8.93833	47.7633	Germany: South-West
BÖH	1373	0.163801	0.166568	0.454363	-0.24272	0.235149	-0.00944173	Böhringer See	8.93833	47.7633	Germany: South-West
BÖH	1380	0.0909707	0.185084	0.241961	-0.585919	0.0349114	0.260186	Böhringer See	8.93833	47.7633	Germany: South-West
BÖH	1386	-0.0797209	0.380806	-0.232494	0.100479	-0.0402246	0.225653	Böhringer See	8.93833	47.7633	Germany: South-West
BÖH	1393	-0.300011	0.95429	-0.0956192	-0.585919	-0.35607	0.87555	Böhringer See	8.93833	47.7633	Germany: South-West
BÖH	1400	-0.346201	-0.0590724	-0.116065	0.230577	-0.338557	-0.0625469	Böhringer See	8.93833	47.7633	Germany: South-West
BÖH	1406	0.154317	0.597926	-0.142278	-0.24272	0.161961	0.463052	Böhringer See	8.93833	47.7633	Germany: South-West
BÖH	1413	0.193093	0.321716	0.482046	-0.585919	0.137034	0.369492	Böhringer See	8.93833	47.7633	Germany: South-West
BÖH	1419	-0.0968574	0.602806	-0.531689	0.100479	0.0381945	0.212141	Böhringer See	8.93833	47.7633	Germany: South-West
BÖH	1425	0.463112	-0.67848	-0.6687	-0.585919	0.120385	0.142668	Böhringer See	8.93833	47.7633	Germany: South-West
BÖH	1432	0.702612	-0.00305327	0.131718	0.443678	0.742109	-0.0814353	Böhringer See	8.93833	47.7633	Germany: South-West
BÖH	1439	-0.057963	-0.493868	0.0951994	-0.585919	-0.0184667	-0.474087	Böhringer See	8.93833	47.7633	Germany: South-West
BÖH	1445	0.208851	-0.833235	-0.29953	-0.585919	0.12094	-0.490766	Böhringer See	8.93833	47.7633	Germany: South-West
BOURGUS2	1254	-0.669671	-0.523336	0.427797	2.42493	-0.63617	-0.486365	La Prairie du Cassoir	0.1475	47.2567	France: Central
BOURGUS2	1283	-0.461099	-0.523336	0.250183	-0.285627	-0.427598	-0.486365	La Prairie du Cassoir	0.1475	47.2567	France: Central
BOURGUS2	1298	-0.409671	-0.523336	-0.400373	0.978352	-0.376169	-0.486365	La Prairie du Cassoir	0.1475	47.2567	France: Central
BOURGUS2	1312	-0.595646	-0.315047	-0.0437594	-0.291727	-0.562145	-0.312791	La Prairie du Cassoir	0.1475	47.2567	France: Central
BOURGUS2	1341	-0.374756	-0.523336	0.209551	0.585639	-0.341254	-0.486365	La Prairie du Cassoir	0.1475	47.2567	France: Central
BOURGUS2	1371	0.277203	0.179916	0.248926	-0.795586	0.310704	0.0996781	La Prairie du Cassoir	0.1475	47.2567	France: Central
BOURGUS2	1384	0.826222	0.0936414	-0.0626064	-0.374781	0.491209	0.580553	La Prairie du Cassoir	0.1475	47.2567	France: Central
BOURGUS2	1399	0.384565	0.728043	-0.562693	-0.307551	0.418066	0.556451	La Prairie du Cassoir	0.1475	47.2567	France: Central
BOURGUS2	1413	0.0622045	0.550504	0.101318	-0.968113	0.0957057	0.408502	La Prairie du Cassoir	0.1475	47.2567	France: Central
BOURGUS2	1428	0.614621	0.599283	-0.345533	-0.0460266	0.648122	0.449151	La Prairie du Cassoir	0.1475	47.2567	France: Central
BOURGUS2	1443	0.346027	0.257002	0.17719	-0.919513	0.379528	0.163916	La Prairie du Cassoir	0.1475	47.2567	France: Central
BRÅ	1259.29	0.0412217	-0.799875	-0.731827	-1.00597	0.0306679	-0.57616	Bråtamossen	14.505	57.6764	Sweden
BRÅ	1295	0.104355	1.02226	-0.522749	0.169596	0.247641	0.444303	Bråtamossen	14.505	57.6764	Sweden
BRÅ	1330.71	-0.156247	-0.513195	-0.206517	1.0028	-0.2842	-0.0970001	Bråtamossen	14.505	57.6764	Sweden
BRÅ	1398.08	0.0106694	0.290812	1.46109	-0.166426	0.005892	0.228858	Bråtamossen	14.505	57.6764	Sweden
BRAMELOU	1264	-0.101015	0.707107	0	-0.707107	-0.101015	0.707107	Brameloup	3.08111	44.7444	France: Massif Central
BRAMELOU	1366	0.101015	-0.707107	2.22045e-17	0.707107	0.101015	-0.707107	Brameloup	3.08111	44.7444	France: Massif Central
BREJO	1267	-0.601971	-0.573031	-0.0799039	-0.538317	-0.601971	-0.573031	Brejo	-7.62333	41.735	Portugal: North
BREJO	1288	0.382118	-0.16589	0.80303	-0.538317	0.382118	-0.16589	Brejo	-7.62333	41.735	Portugal: North
BREJO	1299	0.315966	0.648393	-0.828402	-0.538317	0.315966	0.648393	Brejo	-7.62333	41.735	Portugal: North
BREJO	1309	0.177336	-0.304605	-0.571175	1.30734	0.177336	-0.304605	Brejo	-7.62333	41.735	Portugal: North
BREJO	1319	-0.271766	0.348449	-0.575812	1.30734	-0.271766	0.348449	Brejo	-7.62333	41.735	Portugal: North
BREJO	1330	0.302999	0.527687	-0.203881	-0.538317	0.302999	0.527687	Brejo	-7.62333	41.735	Portugal: North
BREJO	1340	0.0135719	-0.313611	-0.0752677	2.23017	0.0135719	-0.313611	Brejo	-7.62333	41.735	Portugal: North
BREJO	1351	-0.0759662	0.250256	0.410237	-0.538317	-0.0759662	0.250256	Brejo	-7.62333	41.735	Portugal: North
BREJO	1362	0.461004	-0.0631952	0.28626	-0.538317	0.461004	-0.0631952	Brejo	-7.62333	41.735	Portugal: North
BREJO	1383	-0.242655	-0.850462	0.466907	-0.538317	-0.242655	-0.850462	Brejo	-7.62333	41.735	Portugal: North
BREJO	1402	0.0134023	0.51418	0.591566	-0.538317	0.0134023	0.51418	Brejo	-7.62333	41.735	Portugal: North
BREJO	1425	-0.474039	-0.0181694	-0.223557	-0.538317	-0.474039	-0.0181694	Brejo	-7.62333	41.735	Portugal: North
BRENILIS	1260	0.0417645	0.38603	-0.193104	1.15454	0.0417645	0.38603	Lac de Brennilis	-3.5314	48.2113	France: Brittany
BRENILIS	1327	-0.0938346	-0.664764	-0.785778	-0.56057	-0.0938346	-0.664764	Lac de Brennilis	-3.5314	48.2113	France: Brittany
BRENILIS	1394	0.0520701	0.278734	0.978882	-0.59397	0.0520701	0.278734	Lac de Brennilis	-3.5314	48.2113	France: Brittany
BROADOWN	1275	0.101015	-5.55111e-17	-0.707107	-0.235702	0.101015	-5.55111e-17	Broad Down	-3.96222	50.6125	England: Devon
BROADOWN	1425	-0.101015	-5.55111e-17	0.707107	0.235702	-0.101015	-5.55111e-17	Broad Down	-3.96222	50.6125	England: Devon
BRUCHBRG2	1286	-0.136939	-0.114	0.505389	-1.13431	-0.235242	0.046425	Burchberg 2	10.4601	51.759	Germany: North-West
BRUCHBRG2	1363	0.198906	-0.168543	-0.683515	0.419137	0.133339	-0.0430397	Burchberg 2	10.4601	51.759	Germany: North-West
BRUCHBRG2	1438	-0.0619672	0.282542	0.178125	0.715173	0.101904	-0.00338534	Burchberg 2	10.4601	51.759	Germany: North-West
Brv	1251	0.565594	0.80398	-0.49879	-0.980005	0.484743	0.788715	Břve	14.2449	50.0718	Czechia
Brv	1337	-0.0851294	-0.476928	0.221129	0.0741914	-0.130977	-0.299017	Břve	14.2449	50.0718	Czechia
Brv	1426	-0.480465	-0.327052	0.27766	0.905813	-0.353766	-0.489699	Břve	14.2449	50.0718	Czechia
BUC	1267	-0.0522838	0.0344975	0.487664	0.0597352	-0.0522838	0.027598	Buchensee	8.98472	47.7669	Germany: South-West
BUC	1300	-0.0771118	-0.0969925	-0.552724	-0.154114	-0.0052419	-0.235708	Buchensee	8.98472	47.7669	Germany: South-West
BUC	1332	-0.09139	0.638747	0.0813972	1.09981	-0.0195201	0.352883	Buchensee	8.98472	47.7669	Germany: South-West
BUC	1365	0.074538	0.328035	-0.386672	-0.699649	0.00266807	0.420542	Buchensee	8.98472	47.7669	Germany: South-West
BUC	1398	-0.21062	-0.397743	0.26594	0.304771	-0.13875	-0.476308	Buchensee	8.98472	47.7669	Germany: South-West
BUC	1431	0.356868	-0.506544	0.104395	-0.61055	0.213128	-0.0890074	Buchensee	8.98472	47.7669	Germany: South-West
CARC14	1336	0.0986906	0.957798	-0.0812987	-0.250392	0.0986906	0.957798	Les Cars	2.375	45.6075	France: Massif Central
CARC14	1362	0.00199473	-0.75578	0.665231	1.16452	0.00199473	-0.75578	Les Cars	2.375	45.6075	France: Massif Central
CARC14	1396	0.121486	-0.551903	-0.72064	0.0533373	0.121486	-0.551903	Les Cars	2.375	45.6075	France: Massif Central
CARC14	1431	-0.222171	0.349884	0.136708	-0.967465	-0.222171	0.349884	Les Cars	2.375	45.6075	France: Massif Central
CARKEFOU	1269	-0.0769851	1.3968	-0.309347	-0.671075	-0.0769851	1.3968	Carquefou	-1.2837	47.1833	France: Brittany
CARKEFOU	1329	-0.0950601	-0.778259	-0.278812	0.547718	-0.0950601	-0.778259	Carquefou	-1.2837	47.1833	France: Brittany
CARKEFOU	1390	-0.352566	-0.664217	-0.0584221	1.12046	-0.352566	-0.664217	Carquefou	-1.2837	47.1833	France: Brittany
CARKEFOU	1450	0.524611	0.0456786	0.646582	-0.997107	0.524611	0.0456786	Carquefou	-1.2837	47.1833	France: Brittany
CARKTRAN	1266	-0.156953	-0.114954	0.161615	0.853783	-0.156953	-0.114954	Carquefou	-1.2837	47.1833	France: Brittany
CARKTRAN	1303	-0.45438	-0.290623	-0.241697	1.43241	-0.45438	-0.290623	Carquefou	-1.2837	47.1833	France: Brittany
CARKTRAN	1341	-0.178179	-0.806551	-0.162854	-0.768375	-0.178179	-0.806551	Carquefou	-1.2837	47.1833	France: Brittany
CARKTRAN	1378	-0.423698	-0.806551	0.0496932	-0.143986	-0.423698	-0.806551	Carquefou	-1.2837	47.1833	France: Brittany
CARKTRAN	1412	1.0209	1.89358	0.427882	-1.2633	1.0209	1.89358	Carquefou	-1.2837	47.1833	France: Brittany
CARKTRAN	1449	0.192305	0.125104	-0.23464	-0.110531	0.192305	0.125104	Carquefou	-1.2837	47.1833	France: Brittany
CASTEL	1259	0.0520349	-0.142316	0.416911	-0.882509	0.0520349	-0.142316	Castelló Lagoon	3.09944	42.2814	Spain: Catalonia
CASTEL	1280	-0.488524	0.116165	-0.235093	0.0853629	-0.488524	0.116165	Castelló Lagoon	3.09944	42.2814	Spain: Catalonia
CASTEL	1293	-0.0174869	-0.174822	0.0892889	0.365003	-0.0174869	-0.174822	Castelló Lagoon	3.09944	42.2814	Spain: Catalonia
CASTEL	1301	-0.505795	0.528152	-0.0632975	-0.834364	-0.505795	0.528152	Castelló Lagoon	3.09944	42.2814	Spain: Catalonia
CASTEL	1313	0.417516	-0.113045	-0.198201	0.605635	0.417516	-0.113045	Castelló Lagoon	3.09944	42.2814	Spain: Catalonia
CASTEL	1321	0.231777	0.309464	0.430244	0.109642	0.231777	0.309464	Castelló Lagoon	3.09944	42.2814	Spain: Catalonia
CASTEL	1333	-0.205989	-0.418499	-0.0620494	-0.277893	-0.205989	-0.418499	Castelló Lagoon	3.09944	42.2814	Spain: Catalonia
CASTEL	1340	0.0960138	0.130355	-0.608096	0.553104	0.0960138	0.130355	Castelló Lagoon	3.09944	42.2814	Spain: Catalonia
CASTEL	1359	-0.425652	-0.195603	0.33362	-1.08666	-0.425652	-0.195603	Castelló Lagoon	3.09944	42.2814	Spain: Catalonia
CASTEL	1377	-0.14533	-0.0364544	-0.218519	-0.480357	-0.14533	-0.0364544	Castelló Lagoon	3.09944	42.2814	Spain: Catalonia
CASTEL	1395	0.386669	0.89202	-0.129284	1.01079	0.386669	0.89202	Castelló Lagoon	3.09944	42.2814	Spain: Catalonia
CASTEL	1429	0.403042	-0.465269	0.290873	1.01692	0.403042	-0.465269	Castelló Lagoon	3.09944	42.2814	Spain: Catalonia
CASTEL	1445	0.201726	-0.430147	-0.0463971	-0.184665	0.201726	-0.430147	Castelló Lagoon	3.09944	42.2814	Spain: Catalonia
CAVAMONT	1270	-0.0473051	-0.37222	0.189376	1.21412	-0.0473051	-0.37222	Caves d'Amont	-0.475278	47.3267	France: Central
CAVAMONT	1303	-0.531979	0.124906	-0.519556	1.33452	-0.531979	0.124906	Caves d'Amont	-0.475278	47.3267	France: Central
CAVAMONT	1336	0.0195119	1.36854	0.0208786	-0.429556	0.0195119	1.36854	Caves d'Amont	-0.475278	47.3267	France: Central
CAVAMONT	1369	0.00602317	-0.795365	-0.156496	-0.609925	0.00602317	-0.795365	Caves d'Amont	-0.475278	47.3267	France: Central
CAVAMONT	1403	-0.134932	0.451311	-0.125113	-0.596992	-0.134932	0.451311	Caves d'Amont	-0.475278	47.3267	France: Central
CAVAMONT	1436	0.68868	-0.777172	0.590911	-0.912166	0.68868	-0.777172	Caves d'Amont	-0.475278	47.3267	France: Central
CERGOWA	1274	0.182477	-0.0876313	-0.0377666	-0.344643	0.154677	-0.0145036	Cergowa Góa	21.7	49.5333	Poland
CERGOWA	1302	0.547156	-0.133372	-0.187522	-0.704515	0.3278	0.332015	Cergowa Góa	21.7	49.5333	Poland
CERGOWA	1329	-0.761421	0.355914	-0.686976	-0.396453	-0.731823	0.225536	Cergowa Góa	21.7	49.5333	Poland
CERGOWA	1355	-0.212518	0.997186	-0.769743	-0.394037	-0.183728	0.740169	Cergowa Góa	21.7	49.5333	Poland
CERGOWA	1380	-0.0772619	0.505158	0.602601	0.992119	-0.039096	0.327795	Cergowa Góa	21.7	49.5333	Poland
CERGOWA	1405	0.137229	0.103993	-0.05503	-0.366174	0.156708	0.0442355	Cergowa Góa	21.7	49.5333	Poland
CERGOWA	1424	-0.148546	-0.517347	0.292795	0.715607	-0.0160065	-0.678958	Cergowa Góa	21.7	49.5333	Poland
CERGOWA	1434	0.332886	-1.2239	0.841642	0.498095	0.33147	-0.976289	Cergowa Góa	21.7	49.5333	Poland
CERINTB3	1263	0.446976	-0.40938	0.859161	-0.562595	0.390661	-0.226135	Lac Cerin	5.56194	45.7772	France: Savoy
CERINTB3	1291	0.356567	0.466137	-0.338742	-0.343915	0.421942	0.255235	Lac Cerin	5.56194	45.7772	France: Savoy
CERINTB3	1319	-0.382781	-0.0429817	-0.651398	0.0208089	-0.218686	-0.329757	Lac Cerin	5.56194	45.7772	France: Savoy
CERINTB3	1348	-0.0924525	0.00882158	-0.240712	-0.816622	-0.182104	0.168429	Lac Cerin	5.56194	45.7772	France: Savoy
CERINTB3	1376	-0.328309	-0.0225972	0.37169	1.70232	-0.411813	0.132228	Lac Cerin	5.56194	45.7772	France: Savoy
CHALERIE	1264	0.265165	0.707107	0.235702	0.707107	0.265165	0.707107	Challerie	1.69972	47.8586	France: Central
CHALERIE	1412	-0.265165	-0.707107	-0.235702	-0.707107	-0.265165	-0.707107	Challerie	1.69972	47.8586	France: Central
CHAMPTOC	1277	-0.0179198	0.356743	0.332569	-0.869456	-0.0179198	0.356743	Marais de Champtocé	-0.5138	47.2449	France: Brittany
CHAMPTOC	1340	0.199477	1.10862	-0.279289	0.344293	0.199477	1.10862	Marais de Champtocé	-0.5138	47.2449	France: Brittany
CHAMPTOC	1403	0.295921	-0.822216	-0.214975	0.138916	0.295921	-0.822216	Marais de Champtocé	-0.5138	47.2449	France: Brittany
CHAMPTOC	1435	-0.477478	-0.643144	0.161695	0.386247	-0.477478	-0.643144	Marais de Champtocé	-0.5138	47.2449	France: Brittany
CHANGE	1285	-1.4803e-16	0.353553	0.235702	0.707107	-1.4803e-16	0.353553	Change-Glatinier	-0.788889	48.1167	France: Central
CHANGE	1415	-1.29526e-16	-0.353553	-0.235702	-0.707107	-1.29526e-16	-0.353553	Change-Glatinier	-0.788889	48.1167	France: Central
CHAVANTS	1329	-0.176777	0.353553	-4.16334e-16	0.707107	-0.265165	0.424264	Tourbières des Granges des Chavants	6.76833	45.8931	France: Savoy
CHAVANTS	1402	0.176777	-0.353553	-3.60823e-16	-0.707107	0.265165	-0.424264	Tourbières des Granges des Chavants	6.76833	45.8931	France: Savoy
CHYCINA	1256	0.118138	0.135539	-0.519691	-1.13119	0.0219134	0.281636	Chyciny Lake	15.4323	52.4849	Baltic: South
CHYCINA	1287	0.0295831	0.0187573	-0.142927	0.463981	-0.0666419	0.188211	Chyciny Lake	15.4323	52.4849	Baltic: South
CHYCINA	1353	0.0092316	0.531734	-0.0929392	0.0111604	0.105457	0.252182	Chyciny Lake	15.4323	52.4849	Baltic: South
CHYCINA	1416	-0.156953	-0.68603	0.755556	0.656053	-0.0607281	-0.722029	Chyciny Lake	15.4323	52.4849	Baltic: South
COUDERT	1292	-5.55111e-17	0.235702	-0.53033	-0.707107	-5.55111e-17	0.235702	Les Chaux de Coudert	1.94639	45.2744	France: Massif Central
COUDERT	1434	-1.85037e-17	-0.235702	0.53033	0.707107	-1.85037e-17	-0.235702	Les Chaux de Coudert	1.94639	45.2744	France: Massif Central
COULVAIN	1252	0.101015	-0.707107	-0.471405	0.707107	0.101015	-0.707107	Coulvain	-0.716667	49.0667	France: Central
COULVAIN	1342	-0.101015	0.707107	0.471405	-0.707107	-0.101015	0.707107	Coulvain	-0.716667	49.0667	France: Central
CULAZON	1255	0.406102	0.122774	-0.409881	-0.5	0.406102	0.122774	Culazón	-4.48917	43.2328	Spain: North
CULAZON	1338	-0.322332	0.360955	0.288837	-0.5	-0.322332	0.360955	Culazón	-4.48917	43.2328	Spain: North
CULAZON	1390	-0.101733	-0.729963	0.519276	-0.5	-0.101733	-0.729963	Culazón	-4.48917	43.2328	Spain: North
CULAZON	1441	0.0179626	0.246234	-0.398232	1.5	0.0179626	0.246234	Culazón	-4.48917	43.2328	Spain: North
CZYSTE	1252	0.39088	0.72546	0.539158	-0.418567	0.38636	0.557654	Czyste Lake	18.4983	53.2974	Baltic: South
CZYSTE	1271	0.0285436	0.0758226	0.492196	-0.659275	0.0923828	-0.134651	Czyste Lake	18.4983	53.2974	Baltic: South
CZYSTE	1297	-0.0688005	0.7449	0.523331	0.124185	-0.0111757	0.385801	Czyste Lake	18.4983	53.2974	Baltic: South
CZYSTE	1310	0.292902	-0.272942	-0.39136	-0.0899587	0.350527	-0.377581	Czyste Lake	18.4983	53.2974	Baltic: South
CZYSTE	1330	0.275145	-0.125916	0.090778	-0.582411	0.171195	0.217415	Czyste Lake	18.4983	53.2974	Baltic: South
CZYSTE	1349	0.139408	-0.944139	-0.102738	-0.413047	0.0230286	-0.358966	Czyste Lake	18.4983	53.2974	Baltic: South
CZYSTE	1362	-0.437845	0.313897	-0.362714	0.272905	-0.504509	0.435415	Czyste Lake	18.4983	53.2974	Baltic: South
CZYSTE	1388	-0.100933	-0.464538	-0.401987	-0.223421	-0.0246649	-0.577208	Czyste Lake	18.4983	53.2974	Baltic: South
CZYSTE	1408	-0.177294	-0.425562	0.158189	0.301497	-0.275031	-0.025963	Czyste Lake	18.4983	53.2974	Baltic: South
CZYSTE	1427	-0.261855	0.344532	-0.370284	1.19805	-0.247731	0.216028	Czyste Lake	18.4983	53.2974	Baltic: South
CZYSTE	1440	-0.0801514	0.0284859	-0.17457	0.490041	0.0396178	-0.337943	Czyste Lake	18.4983	53.2974	Baltic: South
DISTRE	1274	-0.0883884	-0.707107	-0.235702	0.707107	-0.0883884	-0.707107	Marais de Munet	-0.545	47.1318	France: Brittany
DISTRE	1371	0.0883884	0.707107	0.235702	-0.707107	0.0883884	0.707107	Marais de Munet	-0.545	47.1318	France: Brittany
DOJR	1274	0.107035	0.259461	-0.243967	-0.169128	0.107035	0.259461	Dojran	22.7425	41.1898	Greece
DOJR	1306	0.118721	-0.934072	0.00440497	0.49215	0.118721	-0.934072	Dojran	22.7425	41.1898	Greece
DOJR	1340	-0.319632	0.219793	-0.200278	-0.274896	-0.319632	0.219793	Dojran	22.7425	41.1898	Greece
DOJR	1376	-0.257778	-0.0543514	0.440772	-0.47378	-0.257778	-0.0543514	Dojran	22.7425	41.1898	Greece
DOJR	1413	0.351655	0.509169	-0.000932747	0.425655	0.351655	0.509169	Dojran	22.7425	41.1898	Greece
DOLINA	1293	-0.392837	-0.235702	0.141421	-0.235702	-0.471405	-5.55111e-17	Zlatnicka Dolina	19.2833	49.5167	Poland
DOLINA	1382	0.392837	0.235702	-0.141421	0.235702	0.471405	-8.32667e-17	Zlatnicka Dolina	19.2833	49.5167	Poland
DUNUM	1299	-0.31427	-0.235702	-0.303046	0	-0.392837	-8.32667e-17	Dunum (Hilliges Moor)	7.3812	53.3524	Germany: North-West
DUNUM	1386	0.31427	0.235702	0.303046	5.55111e-17	0.392837	-1.38778e-16	Dunum (Hilliges Moor)	7.3812	53.3524	Germany: North-West
ELPAYO	1336	-0.396224	-0.883133	-0.182424	-0.703339	-0.396224	-0.883133	El Payo	-6.77111	40.2533	Spain: Central System
ELPAYO	1363	0.156972	0.334029	-0.0798424	-0.703339	0.156972	0.334029	El Payo	-6.77111	40.2533	Spain: Central System
ELPAYO	1390	-0.226523	0.539192	0.730147	-0.263752	-0.226523	0.539192	El Payo	-6.77111	40.2533	Spain: Central System
ELPAYO	1417	0.0460393	0.588755	0.170979	-0.0439587	0.0460393	0.588755	El Payo	-6.77111	40.2533	Spain: Central System
ELPAYO	1444	0.419736	-0.578842	-0.638859	1.71439	0.419736	-0.578842	El Payo	-6.77111	40.2533	Spain: Central System
ESPINASS	1283	-0.146473	-0.918081	-0.153317	-1.03516	-0.146473	-0.918081	Narse d'Espinasse	2.88333	45.6333	France: Massif Central
ESPINASS	1341	0.449755	-0.0367723	-0.34468	-0.196364	0.449755	-0.0367723	Narse d'Espinasse	2.88333	45.6333	France: Massif Central
ESPINASS	1370	0.398746	0.0979067	-0.646828	1.50889	0.398746	0.0979067	Narse d'Espinasse	2.88333	45.6333	France: Massif Central
ESPINASS	1399	-0.027399	0.306295	0.31856	-0.674713	-0.027399	0.306295	Narse d'Espinasse	2.88333	45.6333	France: Massif Central
ESPINASS	1427	-0.674629	0.550652	0.826265	0.397352	-0.674629	0.550652	Narse d'Espinasse	2.88333	45.6333	France: Massif Central
EXH	1254.43	0.372141	-0.268555	0.621962	-0.617982	0.219606	0.141786	Exhult	13.6508	56.4906	Sweden
EXH	1268.28	-0.160319	-1.20935	0.131409	-0.617982	-0.0549865	-1.14401	Exhult	13.6508	56.4906	Sweden
EXH	1282.13	0.00840653	0.869678	-0.368503	-0.617982	0.0707611	0.511961	Exhult	13.6508	56.4906	Sweden
EXH	1295.98	-0.0663947	0.890583	0.0552627	0.708859	-0.0875515	0.71554	Exhult	13.6508	56.4906	Sweden
EXH	1309.83	-0.246956	-0.0874665	0.0703437	0.917828	-0.221771	-0.122265	Exhult	13.6508	56.4906	Sweden
EXH	1323.68	-0.163598	-0.229374	-0.0970897	0.245832	-0.128779	-0.250374	Exhult	13.6508	56.4906	Sweden
EXH	1337.53	-0.364347	0.366864	-0.517373	-0.0245997	-0.307453	0.147136	Exhult	13.6508	56.4906	Sweden
EXH	1354.31	-0.343338	0.626233	-0.0314734	0.718866	-0.323275	0.424532	Exhult	13.6508	56.4906	Sweden
EXH	1397.35	-0.140767	-0.571045	-0.508711	-0.617982	-0.0354344	-0.665282	Exhult	13.6508	56.4906	Sweden
EXH	1440.4	1.10517	-0.387566	0.644171	-0.0948562	0.868883	0.240977	Exhult	13.6508	56.4906	Sweden
FANGEAS	1274	-0.0785674	-0.141421	0.707107	-0.707107	3.70074e-17	-0.235702	Fangeas	6.44944	44.7161	France: Savoy
FANGEAS	1390	0.0785674	0.141421	-0.707107	0.707107	-2.46716e-17	0.235702	Fangeas	6.44944	44.7161	France: Savoy
FETOS	1308	0.0532834	0.447214	0.834631	1	0.0532834	0.447214	Chã dos Fetos	-8.11611	41.6631	Portugal: North
FETOS	1348	-0.157215	-0.67082	-0.301719	-1	-0.157215	-0.67082	Chã dos Fetos	-8.11611	41.6631	Portugal: North
FETOS	1376	-0.251907	-0.67082	-0.633334	-1	-0.251907	-0.67082	Chã dos Fetos	-8.11611	41.6631	Portugal: North
FETOS	1408	0.0848274	-0.67082	-0.245593	-2.95311e-17	0.0848274	-0.67082	Chã dos Fetos	-8.11611	41.6631	Portugal: North
FETOS	1438	0.271011	1.56525	0.346015	1	0.271011	1.56525	Chã dos Fetos	-8.11611	41.6631	Portugal: North
FEUENRIE	1302	-0.141421	-0.353553	-0.353553	0.707107	-0.212132	-0.141421	Feuenried	8.91667	47.75	Germany: South-West
FEUENRIE	1395	0.141421	0.353553	0.353553	-0.707107	0.212132	0.141421	Feuenried	8.91667	47.75	Germany: South-West
FLA	1256.03	-0.405654	-0.399767	-0.354051	-0.798577	-0.257036	-0.671371	Flahult	13.8358	56.9689	Sweden
FLA	1280.51	-0.237947	0.132972	0.10545	-0.48539	-0.14604	-0.130037	Flahult	13.8358	56.9689	Sweden
FLA	1306.44	0.321692	0.583899	0.714424	1.77603	0.296085	0.501942	Flahult	13.8358	56.9689	Sweden
FLA	1333.83	0.294523	-0.215732	0.473004	-0.326135	0.157975	0.17957	Flahult	13.8358	56.9689	Sweden
FLA	1361.52	0.0354751	0.500253	-0.194443	0.674776	0.0662434	0.298269	Flahult	13.8358	56.9689	Sweden
FLA	1388.91	0.266605	0.175807	-0.174458	0.453441	0.133778	0.463923	Flahult	13.8358	56.9689	Sweden
FLA	1405.81	-0.359555	-0.479715	0.0723165	-0.64487	-0.322269	-0.452999	Flahult	13.8358	56.9689	Sweden
FLA	1437.86	0.0848612	-0.297718	-0.642243	-0.649273	0.0712643	-0.189296	Flahult	13.8358	56.9689	Sweden
FLAFATTJ	1259	-0.141421	0.707107	-0.235702	0.707107	-0.0707107	-5.55111e-17	Lake Flåfattj¢nna	10.2353	62.1954	Norway
FLAFATTJ	1382	0.141421	-0.707107	0.235702	-0.707107	0.0707107	5.55111e-17	Lake Flåfattj¢nna	10.2353	62.1954	Norway
FLOGELN5	1275	0.749175	0.969365	0.250022	0.233994	0.749175	0.969365	Flögeln 5	8.76389	53.6667	Germany: North-West
FLOGELN5	1355	-0.677225	-0.34535	-0.522188	-0.882147	-0.677225	-0.34535	Flögeln 5	8.76389	53.6667	Germany: North-West
FLOGELN5	1430	-0.0719501	-0.624016	0.272166	0.648153	-0.0719501	-0.624016	Flögeln 5	8.76389	53.6667	Germany: North-West
FLOGHOLZ	1279	-0.536417	-0.820887	-0.749915	-0.197032	-0.453084	-0.740665	Flögelner Holz	8.4611	53.3918	Germany: North-West
FLOGHOLZ	1333	0.36594	0.372839	0.501183	-1.15854	0.11594	0.654629	Flögelner Holz	8.4611	53.3918	Germany: North-West
FLOGHOLZ	1386	-0.136394	0.26753	-0.212985	1.26947	-0.0530602	0.0756477	Flögelner Holz	8.4611	53.3918	Germany: North-West
FLOGHOLZ	1439	0.30687	0.180517	0.461718	0.0861052	0.390203	0.0103877	Flögelner Holz	8.4611	53.3918	Germany: North-West
FOFMOBS6	1259	-0.575035	-0.449414	-0.664531	-1.28255	-0.575035	-0.449414	Mobeche Forest	-1	48.5167	France: Central
FOFMOBS6	1269	0.0513892	-0.28382	-0.600434	1.17108	0.0513892	-0.28382	Mobeche Forest	-1	48.5167	France: Central
FOFMOBS6	1284	0.0521438	0.201425	0.2672	0.61769	0.0521438	0.201425	Mobeche Forest	-1	48.5167	France: Central
FOFMOBS6	1294	-0.0603573	-0.5813	-0.300853	1.32607	-0.0603573	-0.5813	Mobeche Forest	-1	48.5167	France: Central
FOFMOBS6	1310	-0.131962	0.39243	0.0804888	1.00963	-0.131962	0.39243	Mobeche Forest	-1	48.5167	France: Central
FOFMOBS6	1321	-0.078284	0.317149	0.312912	-2.0874	-0.078284	0.317149	Mobeche Forest	-1	48.5167	France: Central
FOFMOBS6	1338	-0.356696	-0.315582	-0.254615	0.385474	-0.356696	-0.315582	Mobeche Forest	-1	48.5167	France: Central
FOFMOBS6	1350	0.275894	-0.5714	-0.750085	0.395594	0.275894	-0.5714	Mobeche Forest	-1	48.5167	France: Central
FOFMOBS6	1368	0.137461	-0.828798	-0.472226	-0.622166	0.137461	-0.828798	Mobeche Forest	-1	48.5167	France: Central
FOFMOBS6	1380	0.0858731	-0.0728873	0.72054	-0.212194	0.0858731	-0.0728873	Mobeche Forest	-1	48.5167	France: Central
FOFMOBS6	1399	0.214058	2.0622	0.609144	0.365421	0.214058	2.0622	Mobeche Forest	-1	48.5167	France: Central
FOFMOBS6	1412	0.0166489	0.103281	0.44366	-0.414593	0.0166489	0.103281	Mobeche Forest	-1	48.5167	France: Central
FOFMOBS6	1432	0.206583	-0.828798	-0.323844	0.452383	0.206583	-0.828798	Mobeche Forest	-1	48.5167	France: Central
FOFMOBS6	1446	0.162283	0.855513	0.932643	-1.10443	0.162283	0.855513	Mobeche Forest	-1	48.5167	France: Central
FONTHENR	1256	-0.424264	0.707107	-5.55111e-17	0.707107	-0.424264	0.707107	Fontaine Henry	-0.453333	49.2775	France: Central
FONTHENR	1351	0.424264	-0.707107	5.55111e-17	-0.707107	0.424264	-0.707107	Fontaine Henry	-0.453333	49.2775	France: Central
FUHRENKA	1274	0.167113	-0.231609	0.706995	0.0158852	0.200143	-0.251348	Fuhrenkamp	8.4645	53.3919	Germany: North-West
FUHRENKA	1309	0.567842	1.87803	-0.0739088	0.988802	0.637872	1.36236	Fuhrenkamp	8.4645	53.3919	Germany: North-West
FUHRENKA	1344	-0.0572983	-0.199476	0.690587	0.875292	-0.247417	0.220656	Fuhrenkamp	8.4645	53.3919	Germany: North-West
FUHRENKA	1378	-0.413953	-0.428159	-0.365555	-0.321859	-0.367953	-0.434529	Fuhrenkamp	8.4645	53.3919	Germany: North-West
FUHRENKA	1413	-0.287018	-0.679293	-0.269246	-0.473284	-0.216988	-0.683495	Fuhrenkamp	8.4645	53.3919	Germany: North-West
FUHRENKA	1448	0.0233154	-0.33949	-0.688872	-1.08484	-0.00565808	-0.213645	Fuhrenkamp	8.4645	53.3919	Germany: North-West
G89	1253	0.00964777	0.521527	-0.097206	-0.0507128	0.00144858	0.43526	Giecz	17.3633	52.3194	Poland
G89	1335	-0.0159333	-0.4288	0.472782	0.704334	0.0787976	-0.551448	Giecz	17.3633	52.3194	Poland
G89	1416	0.00628557	-0.0927268	-0.375576	-0.653621	-0.0802462	0.116189	Giecz	17.3633	52.3194	Poland
GAIMBOS	1329	-0.561035	0.352098	0.496179	-0.582272	-0.561035	0.352098	Gaímbos	-8.11361	41.6631	Portugal: North
GAIMBOS	1340	-0.554514	-0.687133	-0.00144298	-0.582272	-0.554514	-0.687133	Gaímbos	-8.11361	41.6631	Portugal: North
GAIMBOS	1350	-0.726907	0.522435	-0.737767	0.194091	-0.726907	0.522435	Gaímbos	-8.11361	41.6631	Portugal: North
GAIMBOS	1360	0.225231	0.408877	0.210401	-0.582272	0.225231	0.408877	Gaímbos	-8.11361	41.6631	Portugal: North
GAIMBOS	1369	0.231797	1.50489	-0.224151	-0.582272	0.231797	1.50489	Gaímbos	-8.11361	41.6631	Portugal: North
GAIMBOS	1379	0.180281	0.522435	-0.603178	-0.582272	0.180281	0.522435	Gaímbos	-8.11361	41.6631	Portugal: North
GAIMBOS	1389	1.00743	-0.687133	0.406251	-0.582272	1.00743	-0.687133	Gaímbos	-8.11361	41.6631	Portugal: North
GAIMBOS	1409	0.0138627	-0.687133	-0.491522	0.970454	0.0138627	-0.687133	Gaímbos	-8.11361	41.6631	Portugal: North
GAIMBOS	1419	0.253155	0.812066	-0.112496	0.970454	0.253155	0.812066	Gaímbos	-8.11361	41.6631	Portugal: North
GAIMBOS	1428	-0.327385	-0.687133	-0.681035	2.52318	-0.327385	-0.687133	Gaímbos	-8.11361	41.6631	Portugal: North
GAIMBOS	1437	0.528886	-0.687133	-0.095295	-0.582272	0.528886	-0.687133	Gaímbos	-8.11361	41.6631	Portugal: North
GAIMBOS	1445	-0.270797	-0.687133	1.83406	-0.582272	-0.270797	-0.687133	Gaímbos	-8.11361	41.6631	Portugal: North
GAZWA	1272.56	-0.11715	0.119064	-0.699873	-0.576097	-0.132161	0.125275	Gązwa	21.2197	53.8725	Baltic: South
GAZWA	1300.63	0.351149	0.631246	-0.153493	-0.035715	0.363078	0.481138	Gązwa	21.2197	53.8725	Baltic: South
GAZWA	1328.63	0.0483547	-0.024581	0.0734635	1.55644	0.076677	-0.0763094	Gązwa	21.2197	53.8725	Baltic: South
GAZWA	1356.49	-0.0163778	0.439664	0.549451	-0.382605	0.171196	-0.023417	Gązwa	21.2197	53.8725	Baltic: South
GAZWA	1384.52	0.0915885	-0.803925	-0.102913	0.108849	0.00393019	-0.467824	Gązwa	21.2197	53.8725	Baltic: South
GAZWA	1412.45	0.181332	-0.100312	0.493288	-0.474438	0.0549958	0.172422	Gązwa	21.2197	53.8725	Baltic: South
GAZWA	1440.35	-0.538896	-0.261156	-0.159923	-0.19643	-0.537716	-0.211285	Gązwa	21.2197	53.8725	Baltic: South
GDU	1254	0.0995547	-0.295553	-0.303991	-0.444478	0.219648	-0.476628	Durchenbergried	8.98	47.7761	Germany: South-West
GDU	1275	-0.732908	-0.0758912	-0.183932	-0.444478	-0.583524	-0.359481	Durchenbergried	8.98	47.7761	Germany: South-West
GDU	1296	0.580094	2.09775	0.846885	2.51871	0.436569	1.96525	Durchenbergried	8.98	47.7761	Germany: South-West
GDU	1317	0.292141	-0.646551	0.468285	1.03712	0.26578	-0.464517	Durchenbergried	8.98	47.7761	Germany: South-West
GDU	1337	0.043063	0.159582	-0.339036	-0.444478	-0.0711717	0.356135	Durchenbergried	8.98	47.7761	Germany: South-West
GDU	1358	-0.156634	-0.187527	-0.0191533	-0.444478	-0.124414	-0.214462	Durchenbergried	8.98	47.7761	Germany: South-West
GDU	1379	-0.275994	-0.865038	-0.43421	-0.444478	-0.214483	-0.815052	Durchenbergried	8.98	47.7761	Germany: South-West
GDU	1400	0.320423	0.597405	0.906043	-0.444478	0.206188	0.706394	Durchenbergried	8.98	47.7761	Germany: South-West
GDU	1421	-0.149427	-0.465679	-0.579152	-0.444478	-0.117207	-0.436983	Durchenbergried	8.98	47.7761	Germany: South-West
GDU	1442	-0.0203137	-0.318497	-0.361738	-0.444478	-0.0173846	-0.260656	Durchenbergried	8.98	47.7761	Germany: South-West
GESVRES	1265	-0.559537	-0.19213	-0.300049	-0.538961	-0.559537	-0.19213	Le Gesvres	-1.3545	47.162	France: Brittany
GESVRES	1284	0.0159599	-0.589296	-0.449771	-0.0397463	0.0159599	-0.589296	Le Gesvres	-1.3545	47.162	France: Brittany
GESVRES	1302	0.425046	-0.736078	-0.230113	0.203173	0.425046	-0.736078	Le Gesvres	-1.3545	47.162	France: Brittany
GESVRES	1321	-0.369688	1.14671	0.457877	-0.814359	-0.369688	1.14671	Le Gesvres	-1.3545	47.162	France: Brittany
GESVRES	1339	0.320303	-0.458734	0.40161	1.26523	0.320303	-0.458734	Le Gesvres	-1.3545	47.162	France: Brittany
GESVRES	1358	0.0304172	0.00679742	1.07787	-0.160253	0.0304172	0.00679742	Le Gesvres	-1.3545	47.162	France: Brittany
GESVRES	1376	0.276494	-0.367591	-0.400515	-0.9187	0.276494	-0.367591	Le Gesvres	-1.3545	47.162	France: Brittany
GESVRES	1395	0.0304051	0.288475	-0.296494	-0.95267	0.0304051	0.288475	Le Gesvres	-1.3545	47.162	France: Brittany
GESVRES	1413	0.0860529	-0.177157	-0.302532	1.15196	0.0860529	-0.177157	Le Gesvres	-1.3545	47.162	France: Brittany
GESVRES	1432	0.10382	0.932198	0.045266	-1.00761	0.10382	0.932198	Le Gesvres	-1.3545	47.162	France: Brittany
GESVRES	1450	-0.359274	0.14681	-0.00315017	1.81194	-0.359274	0.14681	Le Gesvres	-1.3545	47.162	France: Brittany
GI	1256	0.192031	0.0373912	0.911715	-0.0898139	0.130275	0.151557	Gołębiewo I	18.5	54.45	Baltic: South
GI	1298	-0.379397	-0.5921	0.168751	-0.786544	-0.216523	-0.769824	Gołębiewo I	18.5	54.45	Baltic: South
GI	1350	-0.0117938	0.111225	-0.934785	0.42239	0.0132134	0.0334039	Gołębiewo I	18.5	54.45	Baltic: South
GI	1413	0.19916	0.443484	-0.145681	0.453967	0.0730347	0.584863	Gołębiewo I	18.5	54.45	Baltic: South
GLENDALO	1301	5.55111e-17	-0.707107	-1.05471e-15	-0.707107	5.55111e-17	-0.707107	Glendalough Valley	-6.2323	53.13	Ireland
GLENDALO	1390	1.66534e-16	0.707107	-1.13798e-15	0.707107	1.66534e-16	0.707107	Glendalough Valley	-6.2323	53.13	Ireland
GOSCI187	1265	-0.364288	-0.67074	0.0147098	-0.164312	-0.364288	-0.67074	Gościąż	19.35	52.5833	Poland
GOSCI187	1320	0.388803	0.102309	0.156252	-0.839119	0.388803	0.102309	Gościąż	19.35	52.5833	Poland
GOSCI187	1385	-0.0245148	0.568432	-0.170962	1.00343	-0.0245148	0.568432	Gościąż	19.35	52.5833	Poland
GRI	1293.57	0.387034	0.561265	0.329936	1.1547	0.282061	0.709624	Grisavad	13.3331	56.2769	Sweden
GRI	1361.43	-0.35125	0.103956	-0.398525	-0.57735	-0.298764	-0.0663703	Grisavad	13.3331	56.2769	Sweden
GRI	1429.29	-0.0357837	-0.665222	0.0685893	-0.57735	0.0167027	-0.643254	Grisavad	13.3331	56.2769	Sweden
GRU	1267	-0.0190263	-0.183193	-0.598263	-0.434325	-0.000235737	-0.180847	Großer Ursee	10.0256	47.7528	Germany: South-West
GRU	1286	0.129036	-0.0558681	0.065202	0.626297	-0.00823505	0.159351	Großer Ursee	10.0256	47.7528	Germany: South-West
GRU	1305	-0.580018	0.208883	-0.336584	1.62723	-0.557657	0.140529	Großer Ursee	10.0256	47.7528	Germany: South-West
GRU	1324	0.437299	-0.388406	-0.435475	-0.434325	0.418552	-0.295552	Großer Ursee	10.0256	47.7528	Germany: South-West
GRU	1333	-0.557819	0.203395	-0.726121	-0.434325	-0.817368	0.558818	Großer Ursee	10.0256	47.7528	Germany: South-West
GRU	1342	-0.195043	-0.347318	0.00215746	0.601151	-0.173252	-0.322119	Großer Ursee	10.0256	47.7528	Germany: South-West
GRU	1351	-0.297738	0.0645985	0.544379	0.62999	-0.263621	0.00265679	Großer Ursee	10.0256	47.7528	Germany: South-West
GRU	1360	-0.120575	-0.245378	0.227355	-0.434325	-0.268819	0.0178847	Großer Ursee	10.0256	47.7528	Germany: South-West
GRU	1370	-0.145611	-0.0399707	0.287326	0.644068	-0.220484	0.0790011	Großer Ursee	10.0256	47.7528	Germany: South-West
GRU	1379	0.1599	0.0501062	0.165507	-0.434325	0.159296	0.0426605	Großer Ursee	10.0256	47.7528	Germany: South-West
GRU	1388	-0.196917	-0.170458	0.839937	-0.434325	-0.129828	-0.242681	Großer Ursee	10.0256	47.7528	Germany: South-West
GRU	1397	0.0221138	-0.060301	-0.243718	-0.434325	0.0206855	-0.0481085	Großer Ursee	10.0256	47.7528	Germany: South-West
GRU	1407	0.420335	0.402662	-0.250127	0.648844	0.379874	0.396244	Großer Ursee	10.0256	47.7528	Germany: South-West
GRU	1417	-0.147835	0.275822	0.518417	-0.434325	-0.000904515	0.00945552	Großer Ursee	10.0256	47.7528	Germany: South-West
GRU	1427	0.185658	-0.283623	-0.557649	-0.434325	0.377314	-0.523837	Großer Ursee	10.0256	47.7528	Germany: South-West
GRU	1436	0.524129	-0.256962	0.135426	-0.434325	0.59731	-0.323907	Großer Ursee	10.0256	47.7528	Germany: South-West
GRU	1446	0.382111	0.826011	0.36223	-0.434325	0.487372	0.530451	Großer Ursee	10.0256	47.7528	Germany: South-West
GWA1	1262	-0.429832	0.292935	-0.300083	-0.587252	-0.349461	0.0414568	Glaswaldsee	8.24917	48.4267	Germany: South-West
GWA1	1293	0.30099	0.0344432	-0.0698705	0.35474	0.370845	-0.140097	Glaswaldsee	8.24917	48.4267	Germany: South-West
GWA1	1323	-0.0319904	0.356341	-0.153341	0.189178	-0.0109689	0.234621	Glaswaldsee	8.24917	48.4267	Germany: South-West
GWA1	1354	0.096913	-0.057161	0.459014	0.134974	0.0371125	0.0977922	Glaswaldsee	8.24917	48.4267	Germany: South-West
GWA1	1404	0.0639203	-0.626558	0.0642797	-0.0916403	-0.0475271	-0.233773	Glaswaldsee	8.24917	48.4267	Germany: South-West
HAR	1293	0.129395	-0.66444	-0.107522	0.0483647	0.242999	-0.736039	Hartsee	8.75417	47.7419	Germany: South-West
HAR	1344	-0.0379195	-0.269024	0.156201	-0.306799	0.00393441	-0.290556	Hartsee	8.75417	47.7419	Germany: South-West
HAR	1394	0.154938	0.4656	-0.34036	-0.112795	0.00545969	0.641541	Hartsee	8.75417	47.7419	Germany: South-West
HAR	1445	-0.246414	0.467864	0.291681	0.371229	-0.252393	0.385053	Hartsee	8.75417	47.7419	Germany: South-West
HARES	1285	0.101015	0.707107	0.707107	0.235702	0.101015	0.707107	Hares Down	-3.64333	50.9778	England: Devon
HARES	1407	-0.101015	-0.707107	-0.707107	-0.235702	-0.101015	-0.707107	Hares Down	-3.64333	50.9778	England: Devon
HES1	1253	0.177245	-0.238406	0.206915	0.358874	0.178642	-0.182998	Herrenwiesser see	8.29639	48.6692	Germany: South-West
HES1	1270	-0.139937	0.559658	0.0962359	-0.276527	-0.0794662	0.238331	Herrenwiesser see	8.29639	48.6692	Germany: South-West
HES1	1287	-0.182377	-0.269865	0.135796	0.0421494	-0.143322	-0.319561	Herrenwiesser see	8.29639	48.6692	Germany: South-West
HES1	1304	-0.418361	0.793614	-0.178996	-0.432388	-0.511984	0.876078	Herrenwiesser see	8.29639	48.6692	Germany: South-West
HES1	1321	0.0550353	0.171172	-0.0438995	-0.375891	0.0351976	0.187892	Herrenwiesser see	8.29639	48.6692	Germany: South-West
HES1	1338	0.581029	-1.12149	0.585198	1.75878	0.638336	-1.01304	Herrenwiesser see	8.29639	48.6692	Germany: South-West
HES1	1355	-0.121722	0.433129	-0.364515	0.0485839	0.0191989	-0.0979151	Herrenwiesser see	8.29639	48.6692	Germany: South-West
HES1	1372	0.0883429	0.107335	-0.51513	-0.210494	0.175414	-0.180713	Herrenwiesser see	8.29639	48.6692	Germany: South-West
HES1	1389	-0.31706	0.624889	-0.201272	0.136601	-0.424759	0.791762	Herrenwiesser see	8.29639	48.6692	Germany: South-West
HES1	1406	0.34943	-0.797724	0.395347	-0.768093	0.350567	-0.601706	Herrenwiesser see	8.29639	48.6692	Germany: South-West
HES1	1423	-0.0102816	0.036513	-0.105972	0.0331882	-0.0390196	0.113599	Herrenwiesser see	8.29639	48.6692	Germany: South-West
HES1	1440	-0.0613428	-0.298825	-0.00970642	-0.314781	-0.198805	0.188269	Herrenwiesser see	8.29639	48.6692	Germany: South-West
HOB	1254	-0.17913	-0.424552	-0.159928	-1.0318	-0.159549	-0.378803	Hornstaad/Bodensee	9.01667	47.7	Germany: South-West
HOB	1258	-0.0719927	0.953591	-0.000932288	1.06337	-0.117455	0.853798	Hornstaad/Bodensee	9.01667	47.7	Germany: South-West
HOB	1262	0.00279514	-0.0199602	0.0896792	-0.49167	0.104027	-0.218431	Hornstaad/Bodensee	9.01667	47.7	Germany: South-West
HOB	1266	0.158223	-0.0211705	-0.331805	-0.576046	0.250155	-0.200799	Hornstaad/Bodensee	9.01667	47.7	Germany: South-West
HOB	1270	-0.0742592	0.156969	-0.241731	0.16961	-0.112084	0.201224	Hornstaad/Bodensee	9.01667	47.7	Germany: South-West
HOB	1274	0.168316	-0.319182	-0.115941	-0.871116	0.20836	-0.335433	Hornstaad/Bodensee	9.01667	47.7	Germany: South-West
HOB	1278	-0.276291	1.3236	-0.365744	-0.637328	-0.162392	0.83108	Hornstaad/Bodensee	9.01667	47.7	Germany: South-West
HOB	1282	0.130067	-0.322681	-0.4414	-0.2163	0.133587	-0.265184	Hornstaad/Bodensee	9.01667	47.7	Germany: South-West
HOB	1286	0.144136	-0.102981	-0.380586	-1.18375	0.230899	-0.255911	Hornstaad/Bodensee	9.01667	47.7	Germany: South-West
HOB	1290	-0.0248535	0.968566	-0.416033	0.599405	-0.0724356	0.870017	Hornstaad/Bodensee	9.01667	47.7	Germany: South-West
HOB	1294	0.0471549	-0.180722	-0.316707	-0.599043	0.0513189	-0.152905	Hornstaad/Bodensee	9.01667	47.7	Germany: South-West
HOB	1298	0.00754903	0.393977	0.146551	-0.315103	0.0634209	0.203438	Hornstaad/Bodensee	9.01667	47.7	Germany: South-West
HOB	1302	-0.187345	0.875599	0.0983904	1.27402	-0.164205	0.6542	Hornstaad/Bodensee	9.01667	47.7	Germany: South-West
HOB	1306	0.00506602	-0.0113248	-0.0546484	0.570103	-0.17529	0.351651	Hornstaad/Bodensee	9.01667	47.7	Germany: South-West
HOB	1310	-0.039152	0.496638	-0.65491	-0.403688	-0.0540046	0.427015	Hornstaad/Bodensee	9.01667	47.7	Germany: South-West
HOB	1314	-0.105154	-0.246543	0.00997978	0.378503	-0.0812203	-0.245102	Hornstaad/Bodensee	9.01667	47.7	Germany: South-West
HOB	1318	-0.23614	-0.252342	-0.0205785	-0.154228	-0.0946706	-0.484811	Hornstaad/Bodensee	9.01667	47.7	Germany: South-West
HOB	1322	-0.112522	-0.344807	0.262521	0.979451	-0.153449	-0.193992	Hornstaad/Bodensee	9.01667	47.7	Germany: South-West
HOB	1326	0.388265	0.0799743	-0.396872	0.593389	0.329146	0.182217	Hornstaad/Bodensee	9.01667	47.7	Germany: South-West
HOB	1330	0.231255	0.32181	0.143023	0.341058	0.138347	0.443265	Hornstaad/Bodensee	9.01667	47.7	Germany: South-West
HOB	1334	-0.0741174	0.075511	-0.480348	-0.950807	-0.0658298	0.0438337	Hornstaad/Bodensee	9.01667	47.7	Germany: South-West
HOB	1338	0.485753	-0.263215	0.107452	-0.389174	0.597404	-0.433874	Hornstaad/Bodensee	9.01667	47.7	Germany: South-West
HOB	1342	0.306125	-0.23931	-0.270876	0.217417	0.103084	0.214635	Hornstaad/Bodensee	9.01667	47.7	Germany: South-West
HOB	1346	-0.101757	-0.134849	0.163583	0.912115	-0.0131886	-0.285015	Hornstaad/Bodensee	9.01667	47.7	Germany: South-West
HOB	1350	0.216525	0.801386	-0.312201	1.586	0.0196352	1.03489	Hornstaad/Bodensee	9.01667	47.7	Germany: South-West
HOB	1354	0.103247	0.576879	0.555893	-0.829234	0.0341815	0.599634	Hornstaad/Bodensee	9.01667	47.7	Germany: South-West
HOB	1358	-0.189833	-0.590611	0.406667	1.53189	-0.182402	-0.487351	Hornstaad/Bodensee	9.01667	47.7	Germany: South-West
HOB	1362	-0.0526297	0.205283	0.0910579	-0.615791	0.0120699	0.0348273	Hornstaad/Bodensee	9.01667	47.7	Germany: South-West
HOB	1366	0.479491	-0.351275	-0.0589958	-0.462533	0.534115	-0.390267	Hornstaad/Bodensee	9.01667	47.7	Germany: South-West
HOB	1370	-0.146178	0.356315	-0.0199736	-0.950072	-0.171452	0.3356	Hornstaad/Bodensee	9.01667	47.7	Germany: South-West
HOB	1374	0.146468	-0.360105	-0.0936539	-0.331008	0.0901396	-0.175428	Hornstaad/Bodensee	9.01667	47.7	Germany: South-West
HOB	1378	-0.0343864	-0.853527	-0.352111	0.792552	-0.0859071	-0.57978	Hornstaad/Bodensee	9.01667	47.7	Germany: South-West
HOB	1382	0.0359709	-0.0865453	-0.654505	-0.857165	0.110636	-0.218566	Hornstaad/Bodensee	9.01667	47.7	Germany: South-West
HOB	1386	-0.279915	0.362955	0.13857	-0.987287	-0.342788	0.41611	Hornstaad/Bodensee	9.01667	47.7	Germany: South-West
HOB	1390	0.286562	-0.00180067	0.132398	0.328559	0.265323	0.0410374	Hornstaad/Bodensee	9.01667	47.7	Germany: South-West
HOB	1394	-0.0657718	-0.782766	0.616709	-0.451616	-0.0786946	-0.600367	Hornstaad/Bodensee	9.01667	47.7	Germany: South-West
HOB	1398	-0.161857	-0.407169	-0.302215	0.158349	-0.141217	-0.367016	Hornstaad/Bodensee	9.01667	47.7	Germany: South-West
HOB	1402	-0.432239	-0.0666876	0.181816	0.0199989	-0.379162	-0.159503	Hornstaad/Bodensee	9.01667	47.7	Germany: South-West
HOB	1406	0.37335	-0.676548	0.194753	-0.103046	0.304285	-0.403108	Hornstaad/Bodensee	9.01667	47.7	Germany: South-West
HOB	1410	0.32873	-0.82101	-0.432486	-0.492406	0.0267341	-0.0528154	Hornstaad/Bodensee	9.01667	47.7	Germany: South-West
HOB	1414	-0.481883	0.0672318	-0.0792531	1.27108	-0.38495	-0.14008	Hornstaad/Bodensee	9.01667	47.7	Germany: South-West
HOB	1418	-0.484887	0.47558	1.47744	0.719969	-0.343419	0.0975265	Hornstaad/Bodensee	9.01667	47.7	Germany: South-West
HOB	1422	-0.101461	-0.390422	0.491284	1.2331	-0.0371881	-0.440883	Hornstaad/Bodensee	9.01667	47.7	Germany: South-West
HOB	1426	-0.318779	-0.339219	0.275475	-0.276735	-0.27448	-0.359974	Hornstaad/Bodensee	9.01667	47.7	Germany: South-West
HOB	1430	-0.0538726	0.334442	-0.255796	-0.442399	-0.229723	0.619254	Hornstaad/Bodensee	9.01667	47.7	Germany: South-West
HOB	1434	0.272604	-0.102802	0.773283	-0.611378	0.317578	-0.172189	Hornstaad/Bodensee	9.01667	47.7	Germany: South-West
HOB	1438	-0.196728	0.955623	-0.853719	-1.41019	-0.0552589	0.481561	Hornstaad/Bodensee	9.01667	47.7	Germany: South-West
HOB	1442	0.566694	-0.830374	0.422289	-0.944484	0.680035	-0.890981	Hornstaad/Bodensee	9.01667	47.7	Germany: South-West
HOB	1446	-0.419634	0.00777781	1.42785	1.65738	-0.313255	-0.206537	Hornstaad/Bodensee	9.01667	47.7	Germany: South-West
HOB	1450	0.0184176	-0.245206	-0.142713	1.18808	-0.158812	0.158294	Hornstaad/Bodensee	9.01667	47.7	Germany: South-West
HOPSTOP	1270	-0.297635	-0.463451	0.407323	0.0784818	-0.429144	-0.145108	Hopschensee	8.02306	46.2525	France: Savoy
HOPSTOP	1306	0.153114	0.865563	0.019165	-0.439041	0.115313	0.790603	Hopschensee	8.02306	46.2525	France: Savoy
HOPSTOP	1341	-0.0576993	0.475122	0.272154	-0.0332229	-0.109312	0.490559	Hopschensee	8.02306	46.2525	France: Savoy
HOPSTOP	1375	0.0112017	0.0895001	-0.00871779	-0.0680155	0.118537	-0.122198	Hopschensee	8.02306	46.2525	France: Savoy
HOPSTOP	1407	0.106594	-0.165396	-0.169139	-0.278407	0.194715	-0.299385	Hopschensee	8.02306	46.2525	France: Savoy
HOPSTOP	1439	0.0844245	-0.801338	-0.520785	0.740205	0.109891	-0.71447	Hopschensee	8.02306	46.2525	France: Savoy
HUZ2	1253	0.212554	0.465746	-0.202461	0.0702074	0.305678	0.130473	Huzenbacher See	8.34806	48.5744	Germany: South-West
HUZ2	1265	0.360652	0.0267733	-0.628571	-0.744622	0.442003	-0.190094	Huzenbacher See	8.34806	48.5744	Germany: South-West
HUZ2	1276	-0.081583	0.478713	0.0137532	-0.326876	-0.0121794	0.202521	Huzenbacher See	8.34806	48.5744	Germany: South-West
HUZ2	1288	-0.110795	0.131133	-0.256311	0.116072	-0.025835	-0.115989	Huzenbacher See	8.34806	48.5744	Germany: South-West
HUZ2	1300	-0.00385415	0.180204	-0.0397249	0.443311	0.0471632	0.011518	Huzenbacher See	8.34806	48.5744	Germany: South-West
HUZ2	1312	-0.0224051	-0.146216	-0.554448	0.828467	-0.0760597	0.0225287	Huzenbacher See	8.34806	48.5744	Germany: South-West
HUZ2	1323	0.0704111	-0.425283	0.0824706	-0.464301	0.095523	-0.405517	Huzenbacher See	8.34806	48.5744	Germany: South-West
HUZ2	1335	0.0535039	-0.384711	0.119008	0.0200773	0.0891254	-0.400385	Huzenbacher See	8.34806	48.5744	Germany: South-West
HUZ2	1347	-0.248872	-0.158795	-0.0772682	0.793459	-0.293432	-0.011181	Huzenbacher See	8.34806	48.5744	Germany: South-West
HUZ2	1359	-0.176891	0.525176	1.0178	-0.21788	-0.217176	0.524882	Huzenbacher See	8.34806	48.5744	Germany: South-West
HUZ2	1371	0.331063	-0.100408	-0.141675	-0.0555697	0.369371	-0.179929	Huzenbacher See	8.34806	48.5744	Germany: South-West
HUZ2	1382	-0.0105308	-0.429878	0.192481	-0.488947	0.0363586	-0.465815	Huzenbacher See	8.34806	48.5744	Germany: South-West
HUZ2	1394	0.0205868	0.20956	0.14854	0.165856	0.0390556	0.119629	Huzenbacher See	8.34806	48.5744	Germany: South-West
HUZ2	1406	0.12207	-0.319074	0.186712	-0.294706	0.0391338	-0.0396235	Huzenbacher See	8.34806	48.5744	Germany: South-West
HUZ2	1418	-0.135578	0.0103714	0.473506	0.113274	-0.161894	0.0767189	Huzenbacher See	8.34806	48.5744	Germany: South-West
HUZ2	1429	-0.0903385	0.312844	-0.200999	-0.415996	-0.218291	0.582953	Huzenbacher See	8.34806	48.5744	Germany: South-West
HUZ2	1441	-0.289993	-0.376154	-0.132812	0.458174	-0.458544	0.13731	Huzenbacher See	8.34806	48.5744	Germany: South-West
Hys	1277	-0.308547	0.153823	-0.353818	-0.333233	-0.183792	-0.0765502	Hýskov	14.0414	49.9869	Czechia
Hys	1349	0.0552715	-0.300934	-0.0471985	0.136655	-0.0699719	-0.0403575	Hýskov	14.0414	49.9869	Czechia
Hys	1431	0.253275	0.147111	0.401016	0.196578	0.253763	0.116908	Hýskov	14.0414	49.9869	Czechia
IM	1267.14	0.0498368	-0.46746	-0.29082	-0.0546485	0.0753283	-0.361188	Impiltis	21.2474	56.1235	Baltic: East
IM	1287.63	-0.230122	2.38332	0.404334	0.114137	-0.216407	1.12309	Impiltis	21.2474	56.1235	Baltic: East
IM	1304.03	0.00861383	0.888896	-0.0374936	1.58013	0.103521	-0.0300879	Impiltis	21.2474	56.1235	Baltic: East
IM	1324.52	0.0192524	-0.46746	-0.0943345	0.131339	0.0175727	-0.225332	Impiltis	21.2474	56.1235	Baltic: East
IM	1345.02	-0.308076	-0.46746	0.391354	0.42287	-0.232514	-0.611536	Impiltis	21.2474	56.1235	Baltic: East
IM	1386.01	0.145089	-0.46746	0.32181	-1.32661	0.277713	-0.896848	Impiltis	21.2474	56.1235	Baltic: East
IM	1406.5	0.0853365	-0.46746	-0.583852	-0.399127	-0.0586645	0.486275	Impiltis	21.2474	56.1235	Baltic: East
IM	1426.99	-0.0458843	-0.46746	0.00250448	-0.271099	-0.20245	0.5491	Impiltis	21.2474	56.1235	Baltic: East
IM	1447.49	0.275953	-0.46746	-0.113502	-0.196986	0.235901	-0.03347	Impiltis	21.2474	56.1235	Baltic: East
IMMENMOO	1254	0.31605	0.708154	0.148149	0.285643	0.1496	0.899424	Immenmoor	8.4324	53.4027	Germany: North-West
IMMENMOO	1317	-0.175798	0.0704748	-0.38482	0.830015	-0.113035	-0.0691455	Immenmoor	8.4324	53.4027	Germany: North-West
IMMENMOO	1354	-0.0771553	0.642918	-0.243063	0.830057	-0.0143926	0.388809	Immenmoor	8.4324	53.4027	Germany: North-West
IMMENMOO	1390	-0.334923	-0.618236	0.634118	-0.863826	-0.356761	-0.450913	Immenmoor	8.4324	53.4027	Germany: North-West
IMMENMOO	1427	0.271826	-0.803311	-0.154384	-1.08189	0.334588	-0.768174	Immenmoor	8.4324	53.4027	Germany: North-West
JACZNO	1260.3	0.0159832	-0.399741	0.0583925	-0.511607	0.173953	-0.615746	Jaczno	22.8762	54.277	Baltic: South
JACZNO	1273.5	0.042343	0.195501	0.123045	-0.106381	0.192335	-0.153358	Jaczno	22.8762	54.277	Baltic: South
JACZNO	1285.7	-0.172463	0.544554	-0.409856	-0.511607	-0.076034	0.215558	Jaczno	22.8762	54.277	Baltic: South
JACZNO	1298	0.0212101	0.9598	-0.0514021	-0.511607	0.140705	0.48086	Jaczno	22.8762	54.277	Baltic: South
JACZNO	1310.3	0.148379	-0.177214	-0.248937	-0.140065	0.26145	-0.359053	Jaczno	22.8762	54.277	Baltic: South
JACZNO	1322.5	0.0474097	0.028749	-0.373362	-0.511607	0.0607674	-0.00515352	Jaczno	22.8762	54.277	Baltic: South
JACZNO	1334.9	0.314307	0.0970925	-0.349755	-0.511607	0.285207	0.13102	Jaczno	22.8762	54.277	Baltic: South
JACZNO	1345.1	-0.264692	0.40162	-0.267645	0.163786	-0.242488	0.256808	Jaczno	22.8762	54.277	Baltic: South
JACZNO	1355.3	-0.438597	-0.96471	-0.41834	-0.511607	-0.644497	-0.311733	Jaczno	22.8762	54.277	Baltic: South
JACZNO	1365.6	-0.226137	-0.233219	0.0904267	-0.511607	-0.402231	0.177274	Jaczno	22.8762	54.277	Baltic: South
JACZNO	1370.6	-0.294273	-0.153845	-0.0809292	0.51542	-0.413364	0.122799	Jaczno	22.8762	54.277	Baltic: South
JACZNO	1386	-0.0462362	-0.618121	0.672477	2.58949	0.00872526	-0.573514	Jaczno	22.8762	54.277	Baltic: South
JACZNO	1396.2	0.0846741	-0.434495	-0.306916	0.345964	0.168634	-0.493792	Jaczno	22.8762	54.277	Baltic: South
JACZNO	1406.4	0.690247	-0.360749	1.12412	0.362912	0.785956	-0.461978	Jaczno	22.8762	54.277	Baltic: South
JACZNO	1416.6	0.400042	0.67531	0.677157	-0.511607	0.330376	0.645814	Jaczno	22.8762	54.277	Baltic: South
JACZNO	1426.9	-0.0947881	0.411612	0.110883	0.159617	-0.194671	0.508476	Jaczno	22.8762	54.277	Baltic: South
JACZNO	1437.1	-0.22741	0.0278562	-0.349356	0.202113	-0.434823	0.435718	Jaczno	22.8762	54.277	Baltic: South
JAGEN20	1265	-0.0219427	0.656953	0.232353	-0.379961	-0.064769	0.589074	Jagen 20	8.433	53.4019	Germany: North-West
JAGEN20	1305	0.385369	0.319415	-0.378991	0.308912	0.419871	0.161931	Jagen 20	8.433	53.4019	Germany: North-West
JAGEN20	1344	-0.0981285	-0.543279	0.0733146	0.642075	0.0259385	-0.68661	Jagen 20	8.433	53.4019	Germany: North-West
JAGEN20	1384	-0.395269	0.440018	0.192498	0.0306989	-0.342988	0.21238	Jagen 20	8.433	53.4019	Germany: North-West
JAGEN20	1424	0.129971	-0.873106	-0.119175	-0.601725	-0.0380531	-0.276775	Jagen 20	8.433	53.4019	Germany: North-West
JASIEL81	1354	0.471405	0.707107	-0.424264	0.707107	0.471405	0.707107	Jasiel	21.8869	49.3728	Poland
JASIEL81	1443	-0.471405	-0.707107	0.424264	-0.707107	-0.471405	-0.707107	Jasiel	21.8869	49.3728	Poland
JEZTR	1255.1	0.0605628	-0.137967	-0.415481	-0.443515	-0.138745	0.444621	Jezioro Trzechowskie	18.2376	53.8749	Baltic: South
JEZTR	1266.7	-0.369547	0.120528	0.491362	-0.443515	-0.293944	-0.117511	Jezioro Trzechowskie	18.2376	53.8749	Baltic: South
JEZTR	1278.3	0.55622	-0.475455	-0.192457	0.196752	0.391862	0.0953947	Jezioro Trzechowskie	18.2376	53.8749	Baltic: South
JEZTR	1284.1	0.147258	0.187367	-0.296451	-0.443515	0.142275	0.154228	Jezioro Trzechowskie	18.2376	53.8749	Baltic: South
JEZTR	1289.9	0.242872	-0.796168	-0.691471	-0.443515	0.0565427	-0.0847208	Jezioro Trzechowskie	18.2376	53.8749	Baltic: South
JEZTR	1295.7	-0.0428577	-0.948351	-0.304455	-0.443515	0.0327447	-0.91917	Jezioro Trzechowskie	18.2376	53.8749	Baltic: South
JEZTR	1301.75	0.254431	-0.267276	-0.0545795	0.809684	0.330033	-0.408363	Jezioro Trzechowskie	18.2376	53.8749	Baltic: South
JEZTR	1308.05	0.578092	-0.400584	0.126235	-0.443515	0.581725	-0.310429	Jezioro Trzechowskie	18.2376	53.8749	Baltic: South
JEZTR	1314.35	-0.0215769	0.232091	-0.300324	-0.443515	-0.145274	0.514237	Jezioro Trzechowskie	18.2376	53.8749	Baltic: South
JEZTR	1326.95	0.132341	0.375142	0.294337	-0.443515	0.207943	0.0734502	Jezioro Trzechowskie	18.2376	53.8749	Baltic: South
JEZTR	1333.25	0.352898	-0.835297	1.03283	-0.443515	0.29427	-0.465246	Jezioro Trzechowskie	18.2376	53.8749	Baltic: South
JEZTR	1339.55	-0.0258935	-0.311834	-0.511056	-0.443515	-0.148155	0.102344	Jezioro Trzechowskie	18.2376	53.8749	Baltic: South
JEZTR	1345.85	0.131816	-0.348198	0.316631	-0.443515	0.132504	-0.263041	Jezioro Trzechowskie	18.2376	53.8749	Baltic: South
JEZTR	1352.15	0.0573184	0.52594	-0.231406	0.588037	0.132921	0.186549	Jezioro Trzechowskie	18.2376	53.8749	Baltic: South
JEZTR	1364.75	-0.0572677	0.0431369	-0.329407	-0.443515	-0.0517611	0.0172095	Jezioro Trzechowskie	18.2376	53.8749	Baltic: South
JEZTR	1375.4	-0.403878	0.0132735	-0.792176	-0.443515	-0.405725	0.0150341	Jezioro Trzechowskie	18.2376	53.8749	Baltic: South
JEZTR	1380.4	-0.0203112	-0.532603	0.304656	-0.443515	0.0552912	-0.607359	Jezioro Trzechowskie	18.2376	53.8749	Baltic: South
JEZTR	1385.4	0.139499	0.923038	-0.0799066	-0.220383	0.215101	0.484372	Jezioro Trzechowskie	18.2376	53.8749	Baltic: South
JEZTR	1395.4	-0.37953	1.20343	0.533462	0.112055	-0.303928	0.694667	Jezioro Trzechowskie	18.2376	53.8749	Baltic: South
JEZTR	1405.4	-0.349891	1.31495	0.474106	0.88779	-0.274289	0.778304	Jezioro Trzechowskie	18.2376	53.8749	Baltic: South
JEZTR	1415.4	-0.299608	-0.602173	-0.558312	0.367986	-0.224006	-0.659536	Jezioro Trzechowskie	18.2376	53.8749	Baltic: South
JEZTR	1420.55	-0.284506	0.0166755	0.105832	0.926891	-0.285192	0.0143909	Jezioro Trzechowskie	18.2376	53.8749	Baltic: South
JEZTR	1425.85	-0.356005	0.112265	0.324166	0.439891	-0.280403	-0.123708	Jezioro Trzechowskie	18.2376	53.8749	Baltic: South
JEZTR	1436.45	-0.17968	0.406172	0.558954	1.78852	-0.164543	0.263003	Jezioro Trzechowskie	18.2376	53.8749	Baltic: South
JEZTR	1447.05	0.137247	0.181896	0.194912	0.311992	0.142754	0.121279	Jezioro Trzechowskie	18.2376	53.8749	Baltic: South
JOLAN2	1286	-0.235702	-0.141421	-0.353553	0.707107	-0.31427	-7.40149e-16	Le Jolan	2.85917	45.1394	France: Massif Central
JOLAN2	1431	0.235702	0.141421	0.353553	-0.707107	0.31427	-7.40149e-16	Le Jolan	2.85917	45.1394	France: Massif Central
K12	1308	0.37092	-0.57735	-0.319714	-0.417615	0.310889	-0.164785	Kahala_s	25.511	59.4912	Baltic: East
K12	1376.5	-0.194684	1.1547	0.0293902	-0.00599745	-0.0900917	0.386296	Kahala_s	25.511	59.4912	Baltic: East
K12	1445	-0.176236	-0.57735	0.290324	0.423612	-0.220797	-0.221511	Kahala_s	25.511	59.4912	Baltic: East
K19	1255.01	0.123015	0.442643	-0.616788	-1.10492	0.116173	0.352509	Lasva	27.175	57.8594	Baltic: East
K19	1266.18	0.0964949	0.100164	-0.55586	-1.20663	0.0779723	0.13069	Lasva	27.175	57.8594	Baltic: East
K19	1277.35	0.224151	1.04664	-0.138764	0.553606	0.212121	0.821072	Lasva	27.175	57.8594	Baltic: East
K19	1288.52	0.331784	0.37353	-0.091778	0.522458	0.324843	0.30097	Lasva	27.175	57.8594	Baltic: East
K19	1299.69	0.500411	0.0791479	0.399416	-1.05776	0.52172	-0.00456375	Lasva	27.175	57.8594	Baltic: East
K19	1310.86	-0.0240034	1.1342	-0.298512	-0.419304	-0.346436	1.81795	Lasva	27.175	57.8594	Baltic: East
K19	1322.03	0.0265338	-0.0120235	0.662967	0.51544	0.0369772	-0.0403476	Lasva	27.175	57.8594	Baltic: East
K19	1333.19	0.172217	-0.202573	-0.225866	0.640758	0.172968	-0.154183	Lasva	27.175	57.8594	Baltic: East
K19	1344.36	-0.212194	-0.115917	-0.472161	0.11795	-0.177088	-0.192255	Lasva	27.175	57.8594	Baltic: East
K19	1355.53	0.14136	-0.623448	-0.0715082	0.477795	0.179188	-0.581071	Lasva	27.175	57.8594	Baltic: East
K19	1366.7	-0.0844982	0.0200687	-0.36854	0.19322	-0.0612533	-0.0546832	Lasva	27.175	57.8594	Baltic: East
K19	1377.87	-0.368903	0.252394	0.349033	0.225555	-0.329404	0.0707981	Lasva	27.175	57.8594	Baltic: East
K19	1389.04	-0.0597458	-0.104644	0.254943	1.00884	-0.0530824	-0.0984728	Lasva	27.175	57.8594	Baltic: East
K19	1400.21	0.0702953	-0.0216927	0.18893	0.46133	0.108191	-0.129956	Lasva	27.175	57.8594	Baltic: East
K19	1411.38	-0.301442	-0.393598	0.863721	-0.507009	-0.266412	-0.40029	Lasva	27.175	57.8594	Baltic: East
K19	1422.55	-0.294677	-0.790248	0.464691	-0.456092	-0.243367	-0.746618	Lasva	27.175	57.8594	Baltic: East
K19	1433.71	-0.123149	-0.394394	-0.233295	-0.21649	-0.0727079	-0.447118	Lasva	27.175	57.8594	Baltic: East
K19	1444.88	-0.217649	-0.790248	-0.110629	0.251254	-0.200402	-0.644428	Lasva	27.175	57.8594	Baltic: East
K24	1303	0.321938	0.181451	-0.585663	-0.72072	0.251114	0.380656	Mustjärve	24.0997	59.0769	Baltic: East
K24	1356	0.00252061	0.211525	0.060866	0.259435	-0.0291673	0.257205	Mustjärve	24.0997	59.0769	Baltic: East
K24	1409	-0.324459	-0.392975	0.524797	0.461285	-0.221947	-0.637861	Mustjärve	24.0997	59.0769	Baltic: East
K34	1280.57	0.325209	-0.0376235	-0.395833	-0.707738	0.324036	-0.0246982	Rõuge	26.905	57.7389	Baltic: East
K34	1339	-0.0600793	-0.229283	-0.551664	-0.113976	-0.158684	0.123851	Rõuge	26.905	57.7389	Baltic: East
K34	1359	-0.0493204	-0.613179	-0.561155	0.999183	-0.175964	-0.0799533	Rõuge	26.905	57.7389	Baltic: East
K34	1379	-0.0482102	0.362719	0.362513	0.433393	-0.0258468	0.204949	Rõuge	26.905	57.7389	Baltic: East
K34	1398	0.145991	-0.542157	0.256286	-0.422492	0.201706	-0.573763	Rõuge	26.905	57.7389	Baltic: East
K34	1418	-0.0624182	0.0510011	0.319757	-0.66651	-0.0137106	-0.107872	Rõuge	26.905	57.7389	Baltic: East
K34	1443	-0.251172	1.00852	0.570097	0.478142	-0.151537	0.457487	Rõuge	26.905	57.7389	Baltic: East
K47	1287.6	0.212132	-0.235702	0.707107	2.77556e-17	0.282843	-0.353553	Vedruka	22.0606	58.3303	Baltic: East
K47	1409.18	-0.212132	0.235702	-0.707107	0	-0.282843	0.353553	Vedruka	22.0606	58.3303	Baltic: East
K49	1280.57	0.325209	-0.0376235	-0.395833	-0.707738	0.324036	-0.0246982	Verijärv	27.0583	57.8083	Baltic: East
K49	1339	-0.0600793	-0.229283	-0.551664	-0.113976	-0.158684	0.123851	Verijärv	27.0583	57.8083	Baltic: East
K49	1359	-0.0493204	-0.613179	-0.561155	0.999183	-0.175964	-0.0799533	Verijärv	27.0583	57.8083	Baltic: East
K49	1379	-0.0482102	0.362719	0.362513	0.433393	-0.0258468	0.204949	Verijärv	27.0583	57.8083	Baltic: East
K49	1398	0.145991	-0.542157	0.256286	-0.422492	0.201706	-0.573763	Verijärv	27.0583	57.8083	Baltic: East
K49	1418	-0.0624182	0.0510011	0.319757	-0.66651	-0.0137106	-0.107872	Verijärv	27.0583	57.8083	Baltic: East
K49	1443	-0.251172	1.00852	0.570097	0.478142	-0.151537	0.457487	Verijärv	27.0583	57.8083	Baltic: East
KAARTLAM	1280	0.312679	0.288675	0.100306	0.462723	0.356571	0.0461452	Kaartlamminsuo	24.2167	60.7333	Baltic: East
KAARTLAM	1358	-0.264684	-0.57735	-0.0613669	-1.13947	-0.379124	-0.00343414	Kaartlamminsuo	24.2167	60.7333	Baltic: East
KAARTLAM	1436	-0.0479948	0.288675	-0.0389392	0.676745	0.0225535	-0.0427111	Kaartlamminsuo	24.2167	60.7333	Baltic: East
KAZANIE	1251.6	-0.218961	0.869557	-0.437536	-1.06802	-0.218961	0.869557	Kazanie	17.2964	52.4587	Poland
KAZANIE	1264.3	-0.23572	0.505261	-0.0775376	0.0234617	-0.23572	0.505261	Kazanie	17.2964	52.4587	Poland
KAZANIE	1277.1	0.0309721	1.24335	-0.177168	-0.532215	0.0309721	1.24335	Kazanie	17.2964	52.4587	Poland
KAZANIE	1289.9	-0.100797	0.333278	0.144627	-0.704029	-0.100797	0.333278	Kazanie	17.2964	52.4587	Poland
KAZANIE	1302.5	0.266123	-0.292974	-0.0220377	-0.604768	0.266123	-0.292974	Kazanie	17.2964	52.4587	Poland
KAZANIE	1315.2	0.471002	-0.832469	0.0655547	-0.992868	0.471002	-0.832469	Kazanie	17.2964	52.4587	Poland
KAZANIE	1328	0.196463	-0.250727	-0.605028	0.393456	0.196463	-0.250727	Kazanie	17.2964	52.4587	Poland
KAZANIE	1340.8	-0.124782	-0.48541	-0.487708	-0.672469	-0.124782	-0.48541	Kazanie	17.2964	52.4587	Poland
KAZANIE	1353.5	0.0639209	-0.269886	-0.372523	-0.704029	0.0639209	-0.269886	Kazanie	17.2964	52.4587	Poland
KAZANIE	1366.2	-0.230945	-0.140645	-0.232688	0.0915054	-0.230945	-0.140645	Kazanie	17.2964	52.4587	Poland
KAZANIE	1379	-0.015878	-0.123172	0.634183	0.2791	-0.015878	-0.123172	Kazanie	17.2964	52.4587	Poland
KAZANIE	1391.6	-0.213528	-0.105746	-0.357587	0.0393136	-0.213528	-0.105746	Kazanie	17.2964	52.4587	Poland
KAZANIE	1404.3	0.0464118	-0.322603	-0.261179	0.185645	0.0464118	-0.322603	Kazanie	17.2964	52.4587	Poland
KAZANIE	1417.1	0.341285	-0.523184	0.313752	0.441825	0.341285	-0.523184	Kazanie	17.2964	52.4587	Poland
KAZANIE	1429.8	-0.142315	0.654809	0.947508	2.31845	-0.142315	0.654809	Kazanie	17.2964	52.4587	Poland
KAZANIE	1441.2	-0.133253	-0.25944	0.925366	1.50564	-0.133253	-0.25944	Kazanie	17.2964	52.4587	Poland
KB1	1349.55	-0.0821853	0.172357	0.370708	0.823807	-0.188837	0.369234	Kusowo1	16.5872	53.8078	Baltic: South
KB1	1362.94	-0.205529	0.64124	-0.0598247	-0.718092	-0.441154	1.01109	Kusowo1	16.5872	53.8078	Baltic: South
KB1	1377.02	0.206761	-0.361559	-0.360243	0.672629	0.263807	-0.399524	Kusowo1	16.5872	53.8078	Baltic: South
KB1	1391.05	-0.503886	0.53694	-0.820374	-1.04336	-0.44684	0.274351	Kusowo1	16.5872	53.8078	Baltic: South
KB1	1405.08	0.143008	0.136737	-0.00290789	0.0817059	0.200055	-0.0258013	Kusowo1	16.5872	53.8078	Baltic: South
KB1	1419.14	0.0505245	-0.983286	0.217751	0.763753	0.107571	-0.865818	Kusowo1	16.5872	53.8078	Baltic: South
KB1	1433.17	0.105305	0.0321804	0.585808	-0.637215	0.162352	-0.104219	Kusowo1	16.5872	53.8078	Baltic: South
KB1	1447.21	0.286001	-0.174609	0.0690826	0.0567705	0.343047	-0.259311	Kusowo1	16.5872	53.8078	Baltic: South
KB2	1269.82	-0.0513084	-0.0739169	-0.251867	-0.104511	-0.045763	-0.0693011	Kusowo2	16.5872	53.8078	Baltic: South
KB2	1293.42	-0.351363	-0.80655	0.237589	0.469271	-0.456004	-0.343309	Kusowo2	16.5872	53.8078	Baltic: South
KB2	1316.98	-0.291403	0.983656	0.481116	-0.315727	-0.192865	0.491397	Kusowo2	16.5872	53.8078	Baltic: South
KB2	1363.17	0.0386562	0.359631	0.180067	0.809544	0.137194	0.0233784	Kusowo2	16.5872	53.8078	Baltic: South
KB2	1409.41	0.655418	-0.46282	-0.646904	-0.858577	0.557438	-0.102166	Kusowo2	16.5872	53.8078	Baltic: South
KELLYSLO	1271	-0.474519	0.0411052	0.00602283	-0.347125	-0.474519	0.0411052	Kelly's Lough	-6.2445	52.5717	Ireland
KELLYSLO	1312	0.0970954	-0.242029	0.364152	-0.133629	0.0970954	-0.242029	Kelly's Lough	-6.2445	52.5717	Ireland
KELLYSLO	1353	0.326501	-0.873076	0.150661	0.841932	0.326501	-0.873076	Kelly's Lough	-6.2445	52.5717	Ireland
KELLYSLO	1394	0.052347	-0.483808	-0.121886	-1.42308	0.052347	-0.483808	Kelly's Lough	-6.2445	52.5717	Ireland
KELLYSLO	1435	-0.00142444	1.55781	-0.39895	1.0619	-0.00142444	1.55781	Kelly's Lough	-6.2445	52.5717	Ireland
Khimaditis Ib	1254	0.651511	0.386939	0.214969	1.87409	0.651511	0.386939	Khimaditis Ib	21.5833	40.6167	Greece
Khimaditis Ib	1290	0.000926907	-0.0128966	-0.611245	-0.206173	0.000926907	-0.0128966	Khimaditis Ib	21.5833	40.6167	Greece
Khimaditis Ib	1327	-0.179373	0.086802	-0.442705	-0.0568245	-0.179373	0.086802	Khimaditis Ib	21.5833	40.6167	Greece
Khimaditis Ib	1363	-0.531094	-0.469242	-0.0942637	-0.571716	-0.531094	-0.469242	Khimaditis Ib	21.5833	40.6167	Greece
Khimaditis Ib	1400	0.0159484	0.0255318	0.0820594	0.0165192	0.0159484	0.0255318	Khimaditis Ib	21.5833	40.6167	Greece
Khimaditis Ib	1436	0.0420807	-0.0171337	0.851185	-1.0559	0.0420807	-0.0171337	Khimaditis Ib	21.5833	40.6167	Greece
KIRKKOSA	1258	0.192835	-0.526872	0.155993	NA	0.137724	-0.149174	Kirkkosaari	24.5	60.8667	Baltic: East
KIRKKOSA	1287	-0.0128179	-0.526872	0.564895	NA	0.0867921	-0.716485	Kirkkosaari	24.5	60.8667	Baltic: East
KIRKKOSA	1345	-0.110983	0.697872	-0.708721	NA	-0.0591322	0.27513	Kirkkosaari	24.5	60.8667	Baltic: East
KIRKKOSA	1374	0.0330964	0.442296	-0.708721	NA	-0.005647	0.436923	Kirkkosaari	24.5	60.8667	Baltic: East
KIRKKOSA	1403	-0.14567	-0.526872	-0.2698	NA	-0.0683735	-0.634669	Kirkkosaari	24.5	60.8667	Baltic: East
KIRKKOSA	1432	0.0435394	0.44045	0.966353	NA	-0.091363	0.788275	Kirkkosaari	24.5	60.8667	Baltic: East
KOLMILAT	1286	-0.0645024	0.70415	-0.529855	0.119322	-0.109243	0.633484	Lake Kolmilaträsk	20.15	60.2833	Baltic: East
KOLMILAT	1332	0.065061	0.127528	0.563026	-0.74127	0.154669	-0.243545	Lake Kolmilaträsk	20.15	60.2833	Baltic: East
KOLMILAT	1377	-0.2223	-0.660073	0.313589	-0.0124382	-0.161801	-0.661876	Lake Kolmilaträsk	20.15	60.2833	Baltic: East
KOLMILAT	1423	0.221741	-0.171605	-0.346759	0.634386	0.116376	0.271937	Lake Kolmilaträsk	20.15	60.2833	Baltic: East
KÖP	1270.5	0.00514812	-0.587102	-0.163352	0.387953	0.0916977	-0.6567	Köphult	13.5531	56.4217	Sweden
KÖP	1323	0.063581	0.998387	-0.695483	0.351448	-0.0186852	0.954455	Köphult	13.5531	56.4217	Sweden
KÖP	1375.5	-0.488555	0.341592	0.406436	-0.0908501	-0.402005	0.0398198	Köphult	13.5531	56.4217	Sweden
KÖP	1428	0.419826	-0.752877	0.452399	-0.648552	0.328993	-0.337575	Köphult	13.5531	56.4217	Sweden
Kos	1286	-0.0283821	0.585603	-0.215855	-0.190324	0.0534825	0.234541	Košátky	14.6634	50.3188	Czechia
Kos	1325	-0.121921	-0.0238304	-0.387571	0.701541	-0.0589142	-0.175389	Košátky	14.6634	50.3188	Czechia
Kos	1390	-0.199903	-1.00173	0.968328	0.637066	-0.205876	-0.736364	Košátky	14.6634	50.3188	Czechia
Kos	1436	0.350206	0.439955	-0.364902	-1.14828	0.211308	0.677212	Košátky	14.6634	50.3188	Czechia
LABRADIL	1264	8.14164e-16	0	-0.471405	0.707107	8.14164e-16	0	Labradillos	-4.57056	40.3447	Spain: Central System
LABRADIL	1350	7.9566e-16	5.55111e-17	0.471405	-0.707107	7.9566e-16	5.55111e-17	Labradillos	-4.57056	40.3447	Spain: Central System
Lailias	1276	-0.147627	0.0487397	-0.284047	-1.09236	-0.102714	-0.0757275	Lailias	23.6	41.2667	Greece
Lailias	1356	0.0695328	-0.563367	0.0557007	0.870308	-0.0450492	-0.13607	Lailias	23.6	41.2667	Greece
Lailias	1435	0.0780942	0.514627	0.228346	0.222055	0.147763	0.211798	Lailias	23.6	41.2667	Greece
Lake Rozlewisko	1267	0.627504	0.983505	-0.1697	1.16471	0.695081	0.568686	Lake Rozlewisko	19.1667	53.9136	Baltic: South
Lake Rozlewisko	1289	0.152233	1.03366	0.348373	-0.408568	0.0949397	0.918477	Lake Rozlewisko	19.1667	53.9136	Baltic: South
Lake Rozlewisko	1297	0.596333	0.158367	-0.140804	-0.190029	0.564013	0.199574	Lake Rozlewisko	19.1667	53.9136	Baltic: South
Lake Rozlewisko	1305	0.357047	0.752005	-0.530136	0.238757	0.0624985	1.30038	Lake Rozlewisko	19.1667	53.9136	Baltic: South
Lake Rozlewisko	1314	0.180235	-0.262964	-0.0819166	-0.141664	0.0480183	0.133317	Lake Rozlewisko	19.1667	53.9136	Baltic: South
Lake Rozlewisko	1323	0.713292	-0.328218	-0.0596828	-0.292745	0.643511	-0.0717114	Lake Rozlewisko	19.1667	53.9136	Baltic: South
Lake Rozlewisko	1331	0.304071	1.04783	-0.336331	0.232393	0.334187	0.71058	Lake Rozlewisko	19.1667	53.9136	Baltic: South
Lake Rozlewisko	1337	-0.341739	0.797133	0.499517	-1.36111	-0.224213	0.304036	Lake Rozlewisko	19.1667	53.9136	Baltic: South
Lake Rozlewisko	1345	-0.281872	-0.371621	-0.342945	0.556518	-0.164346	-0.57253	Lake Rozlewisko	19.1667	53.9136	Baltic: South
Lake Rozlewisko	1353	-0.102055	-0.256607	-0.772007	0.00941644	-0.1094	-0.174092	Lake Rozlewisko	19.1667	53.9136	Baltic: South
Lake Rozlewisko	1362	-0.226755	-0.178676	0.273404	-0.608013	-0.171664	-0.271732	Lake Rozlewisko	19.1667	53.9136	Baltic: South
Lake Rozlewisko	1371	-0.243121	-0.540291	0.148549	-0.382733	-0.163057	-0.605379	Lake Rozlewisko	19.1667	53.9136	Baltic: South
Lake Rozlewisko	1380	-0.0575599	-0.60122	0.247052	-0.312216	-0.0399311	-0.494987	Lake Rozlewisko	19.1667	53.9136	Baltic: South
Lake Rozlewisko	1389	-0.488178	-0.076405	0.132148	-0.26691	-0.483036	-0.0701581	Lake Rozlewisko	19.1667	53.9136	Baltic: South
Lake Rozlewisko	1399	-0.374292	-0.575733	0.440858	-0.0543586	-0.344176	-0.50709	Lake Rozlewisko	19.1667	53.9136	Baltic: South
Lake Rozlewisko	1417	-0.344083	-0.852669	0.161996	0.672529	-0.30148	-0.746009	Lake Rozlewisko	19.1667	53.9136	Baltic: South
Lake Rozlewisko	1433	-0.47106	-0.72809	0.181624	1.14403	-0.440944	-0.621358	Lake Rozlewisko	19.1667	53.9136	Baltic: South
LAKERACZ	1256	-0.11882	1.4045	-0.0656199	-0.0764224	-0.0679195	0.900671	Lake Racze	14.6667	53.9167	Baltic: South
LAKERACZ	1313	0.473525	-0.361621	0.427867	0.552278	0.349131	0.101966	Lake Racze	14.6667	53.9167	Baltic: South
LAKERACZ	1375	-0.380973	-0.278793	-0.241085	-0.0115758	-0.338395	-0.336827	Lake Racze	14.6667	53.9167	Baltic: South
LAKERACZ	1443	0.0262682	-0.764083	-0.121162	-0.46428	0.0571842	-0.66581	Lake Racze	14.6667	53.9167	Baltic: South
LALECHE	1291	-0.235702	-1.66534e-16	0.707107	-0.707107	-0.235702	-1.66534e-16	Fuente de la Leche	-5.05667	40.3467	Spain: Central System
LALECHE	1374	0.235702	-1.11022e-16	-0.707107	0.707107	0.235702	-1.11022e-16	Fuente de la Leche	-5.05667	40.3467	Spain: Central System
LAMEFIA	1256	-0.235319	-0.714901	-0.626506	0.550503	-0.235319	-0.714901	Lameira de Fiães	-8.10444	41.6642	Portugal: North
LAMEFIA	1283	-0.13703	-0.179834	-0.784978	2.97862	-0.13703	-0.179834	Lameira de Fiães	-8.10444	41.6642	Portugal: North
LAMEFIA	1292	-0.180828	-0.714901	0.860545	0.294912	-0.180828	-0.714901	Lameira de Fiães	-8.10444	41.6642	Portugal: North
LAMEFIA	1303	-0.543828	0.176877	0.526329	-0.727451	-0.543828	0.176877	Lameira de Fiães	-8.10444	41.6642	Portugal: North
LAMEFIA	1313	0.213564	0.355233	0.176299	0.0393216	0.213564	0.355233	Lameira de Fiães	-8.10444	41.6642	Portugal: North
LAMEFIA	1323	-0.125439	0.355233	0.347976	-0.216269	-0.125439	0.355233	Lameira de Fiães	-8.10444	41.6642	Portugal: North
LAMEFIA	1333	0.60965	0.355233	-0.405127	-0.216269	0.60965	0.355233	Lameira de Fiães	-8.10444	41.6642	Portugal: North
LAMEFIA	1344	-0.0552574	0.711945	0.683421	-0.983041	-0.0552574	0.711945	Lameira de Fiães	-8.10444	41.6642	Portugal: North
LAMEFIA	1354	-0.0425572	-0.35819	-0.230764	-0.0884737	-0.0425572	-0.35819	Lameira de Fiães	-8.10444	41.6642	Portugal: North
LAMEFIA	1365	0.305692	-0.714901	-0.273865	-0.47186	0.305692	-0.714901	Lameira de Fiães	-8.10444	41.6642	Portugal: North
LAMEFIA	1376	0.480791	1.08787	-0.360067	-0.727451	0.480791	1.08787	Lameira de Fiães	-8.10444	41.6642	Portugal: North
LAMEFIA	1386	0.020902	-0.35819	0.23529	-0.599655	0.020902	-0.35819	Lameira de Fiães	-8.10444	41.6642	Portugal: North
LAMEFIA	1397	-0.310341	-0.00147833	-0.148553	0.167117	-0.310341	-0.00147833	Lameira de Fiães	-8.10444	41.6642	Portugal: North
LANGEAI1	1283	0.213901	-0.0812179	0.281663	1.02722	0.213901	-0.0812179	Cinq-Mars-la-Pile	0.408611	47.3225	France: Central
LANGEAI1	1345	0.0396817	0.328137	-0.47027	-0.0568588	0.0396817	0.328137	Cinq-Mars-la-Pile	0.408611	47.3225	France: Central
LANGEAI1	1406	-0.253583	-0.246919	0.188608	-0.970357	-0.253583	-0.246919	Cinq-Mars-la-Pile	0.408611	47.3225	France: Central
LANVIHAN	1341	7.40149e-17	NA	0	-0.707107	7.40149e-17	NA	Lann Vihan	-2.5152	47.2049	France: Brittany
LANVIHAN	1414	7.40149e-17	NA	5.55111e-17	0.707107	7.40149e-17	NA	Lann Vihan	-2.5152	47.2049	France: Brittany
LANZBOG	1255	-0.143642	-0.203544	0.603109	NA	-0.143642	-0.203544	Lanzahíta	-4.93583	40.2222	Spain: Central System
LANZBOG	1304	0.383779	0.718433	-0.250851	NA	0.383779	0.718433	Lanzahíta	-4.93583	40.2222	Spain: Central System
LANZBOG	1354	-0.277682	0.440796	0.137716	NA	-0.277682	0.440796	Lanzahíta	-4.93583	40.2222	Spain: Central System
LANZBOG	1403	0.0375453	-0.955686	-0.489974	NA	0.0375453	-0.955686	Lanzahíta	-4.93583	40.2222	Spain: Central System
LARK	1254	0.505076	5.55111e-17	0.353553	NA	0.505076	5.55111e-17	Larkbarrow	-3.68839	51.1706	England: Devon
LARK	1420	-0.505076	5.55111e-17	-0.353553	NA	-0.505076	5.55111e-17	Larkbarrow	-3.68839	51.1706	England: Devon
LAVPICCO	1284	0.326508	-0.123588	-0.327715	1.06384	0.326508	-0.123588	Lago Piccolo di Avigliana	7.38417	45.0533	France: Savoy
LAVPICCO	1352	0.193607	0.346375	0.460541	-0.610483	0.193607	0.346375	Lago Piccolo di Avigliana	7.38417	45.0533	France: Savoy
LAVPICCO	1420	-0.520115	-0.222787	-0.132826	-0.453359	-0.520115	-0.222787	Lago Piccolo di Avigliana	7.38417	45.0533	France: Savoy
LERNA	1266	0.0541671	-0.0252209	0.133517	-0.183013	0.0996217	-0.104351	Lake Lerna	22.7325	37.5825	Greece
LERNA	1338	0.213039	0.194604	0.0971704	0.683013	0.258493	0.0788365	Lake Lerna	22.7325	37.5825	Greece
LERNA	1410	-0.401304	-0.262547	-0.0538765	0.683013	-0.355849	-0.302122	Lake Lerna	22.7325	37.5825	Greece
LERNA	1446	0.134098	0.0931638	-0.176811	-1.18301	-0.00226566	0.327636	Lake Lerna	22.7325	37.5825	Greece
LEVARE	1317	0.0159748	0.437894	0.314151	-0.228997	0.0801249	0.184083	Lavaré	-0.916667	48.4333	France: Central
LEVARE	1386	0.255876	0.081471	0.0157651	-0.865639	0.127576	0.349778	Lavaré	-0.916667	48.4333	France: Central
LEVARE	1433	-0.27185	-0.519365	-0.329916	1.09464	-0.2077	-0.533862	Lavaré	-0.916667	48.4333	France: Central
LHOLC	1346	-0.303046	0.707107	-0.235702	0.707107	-0.303046	0.707107	Long Holcombe	-3.75912	51.1069	England: Devon
LHOLC	1449	0.303046	-0.707107	0.235702	-0.707107	0.303046	-0.707107	Long Holcombe	-3.75912	51.1069	England: Devon
Lielais Svetinu	1298	-0.0883884	NA	0	0.707107	-1.38778e-17	-0.707107	Lielais Svetinu	27.1333	56.75	Baltic: East
Lielais Svetinu	1376	0.0883884	NA	-2.77556e-17	-0.707107	2.77556e-17	0.707107	Lielais Svetinu	27.1333	56.75	Baltic: East
LIN	1270	-0.110161	0.607464	-0.17112	0.443316	0.0467009	0.0634423	Lindhultsgöl	14.4678	57.1453	Sweden
LIN	1290	-0.0883269	0.873153	0.557946	-0.174436	0.0227387	0.377201	Lindhultsgöl	14.4678	57.1453	Sweden
LIN	1310	-0.140403	-0.515692	-0.111848	0.19555	-0.11295	-0.455399	Lindhultsgöl	14.4678	57.1453	Sweden
LIN	1330	-0.125957	0.0843968	0.39261	-0.760647	-0.131111	0.0761833	Lindhultsgöl	14.4678	57.1453	Sweden
LIN	1350	0.246101	-0.427451	-0.417659	0.692633	0.185669	-0.169508	Lindhultsgöl	14.4678	57.1453	Sweden
LIN	1370	0.0354025	0.335547	-0.191504	-0.371551	-0.0710811	0.517869	Lindhultsgöl	14.4678	57.1453	Sweden
LIN	1390	-0.0911777	0.466363	-0.180671	0.252611	-0.0748059	0.308843	Lindhultsgöl	14.4678	57.1453	Sweden
LIN	1410	0.452547	0.0218448	-0.191667	0.0959896	0.544727	-0.214065	Lindhultsgöl	14.4678	57.1453	Sweden
LIN	1430	0.157438	-0.85587	0.072927	-0.423529	0.0701678	-0.423727	Lindhultsgöl	14.4678	57.1453	Sweden
LIN	1450	-0.335463	-0.589756	0.240985	0.0500625	-0.480054	-0.0808402	Lindhultsgöl	14.4678	57.1453	Sweden
LINJE	1260.03	0.0144958	0.0390613	-0.112214	-0.672385	0.142505	-0.32273	Linje	18.3096	53.1874	Poland
LINJE	1292.89	-0.111335	-0.817151	-0.65407	-0.475165	-0.0723757	-0.720001	Linje	18.3096	53.1874	Poland
LINJE	1325.33	-0.0679902	-0.176314	-0.277866	-0.48781	-0.10695	-0.0250969	Linje	18.3096	53.1874	Poland
LINJE	1357.94	0.0748616	0.770167	0.494229	-0.407828	-0.0308854	0.86843	Linje	18.3096	53.1874	Poland
LINJE	1390.38	-0.146525	0.262289	0.280183	1.66705	-0.230009	0.426299	Linje	18.3096	53.1874	Poland
LINJE	1423.26	0.236492	-0.0780529	0.269738	0.376137	0.297714	-0.2269	Linje	18.3096	53.1874	Poland
LISLE	1256	-0.140308	-0.701838	0.104236	-1.20285	-0.140308	-0.701838	Marais de Lisle	-1.294	47.2547	France: Brittany
LISLE	1285	0.170982	-0.0203927	-0.198022	-0.367953	0.170982	-0.0203927	Marais de Lisle	-1.294	47.2547	France: Brittany
LISLE	1314	-0.213985	-0.0912876	-0.485994	-0.772409	-0.213985	-0.0912876	Marais de Lisle	-1.294	47.2547	France: Brittany
LISLE	1344	-0.0138318	-0.256198	0.0856587	0.667504	-0.0138318	-0.256198	Marais de Lisle	-1.294	47.2547	France: Brittany
LISLE	1373	0.00926672	0.34691	-0.12815	-0.195267	0.00926672	0.34691	Marais de Lisle	-1.294	47.2547	France: Brittany
LISLE	1402	-0.0153624	-0.0350922	-0.0926092	1.27764	-0.0153624	-0.0350922	Marais de Lisle	-1.294	47.2547	France: Brittany
LISLE	1431	0.203238	0.757898	0.71488	0.593326	0.203238	0.757898	Marais de Lisle	-1.294	47.2547	France: Brittany
LIT1	1259	-0.632611	0.877748	0.162938	0.273538	-0.645246	0.693056	Litzelsee	8.93056	47.7689	Germany: South-West
LIT1	1277	-0.123536	1.39494	0.316315	0.736932	-0.191788	1.2339	Litzelsee	8.93056	47.7689	Germany: South-West
LIT1	1295	-0.0332782	0.932375	0.573164	0.147032	-0.0606994	0.77469	Litzelsee	8.93056	47.7689	Germany: South-West
LIT1	1314	0.26217	0.966463	-0.0613232	0.52614	-0.00342426	1.45523	Litzelsee	8.93056	47.7689	Germany: South-West
LIT1	1332	-0.526898	1.1323	0.476016	1.22496	-0.467523	0.685947	Litzelsee	8.93056	47.7689	Germany: South-West
LIT1	1350	0.177751	0.514142	-0.421221	1.63009	0.164148	0.423015	Litzelsee	8.93056	47.7689	Germany: South-West
LIT1	1357	-0.0400462	-0.293508	-0.19246	0.552165	-0.0345762	-0.235174	Litzelsee	8.93056	47.7689	Germany: South-West
LIT1	1364	-0.11042	-0.321237	0.032974	-0.0198797	-0.193474	-0.0125281	Litzelsee	8.93056	47.7689	Germany: South-West
LIT1	1371	-0.216031	-0.41336	-0.118429	-1.0166	-0.0819215	-0.67882	Litzelsee	8.93056	47.7689	Germany: South-West
LIT1	1379	-0.188546	-0.261617	-0.0384158	-0.458925	-0.205664	-0.149139	Litzelsee	8.93056	47.7689	Germany: South-West
LIT1	1386	-0.133832	0.0693905	-0.360366	0.164779	-0.17388	0.162175	Litzelsee	8.93056	47.7689	Germany: South-West
LIT1	1393	0.0074417	-0.231786	-0.32897	-0.53094	-0.0375427	-0.0501322	Litzelsee	8.93056	47.7689	Germany: South-West
LIT1	1400	0.125157	0.580735	-0.100362	-0.705432	0.0918595	0.527121	Litzelsee	8.93056	47.7689	Germany: South-West
LIT1	1407	0.317319	-1.36384	0.606286	-0.168844	0.360403	-1.14136	Litzelsee	8.93056	47.7689	Germany: South-West
LIT1	1414	0.0148621	-1.29464	-0.429138	0.00326941	0.183201	-1.43392	Litzelsee	8.93056	47.7689	Germany: South-West
LIT1	1421	0.153559	-1.25888	0.104052	-0.257011	0.163792	-0.972296	Litzelsee	8.93056	47.7689	Germany: South-West
LIT1	1429	0.323982	-0.18307	0.396929	-0.832003	0.386982	-0.310553	Litzelsee	8.93056	47.7689	Germany: South-West
LIT1	1436	-0.0710056	-0.17484	-0.10453	-0.332585	-0.0380202	-0.221839	Litzelsee	8.93056	47.7689	Germany: South-West
LIT1	1443	0.262333	-0.362881	-0.221927	-0.246708	0.244158	-0.22218	Litzelsee	8.93056	47.7689	Germany: South-West
LIT1	1450	0.431628	-0.308441	-0.291531	-0.689983	0.539217	-0.527199	Litzelsee	8.93056	47.7689	Germany: South-West
Litochoro	1279	0.425724	0.688068	0.282703	-0.23621	0.425724	0.688068	Litochoro	22.5461	40.1389	Greece
Litochoro	1336	-0.185656	-0.102541	-0.121683	1.09696	-0.185656	-0.102541	Litochoro	22.5461	40.1389	Greece
Litochoro	1382	-0.240068	-0.585527	-0.16102	-0.860748	-0.240068	-0.585527	Litochoro	22.5461	40.1389	Greece
LLIGAT	1252	0.390189	-1.17946	-1.07253	-0.81768	0.390189	-1.17946	Portlligat	3.29111	42.2922	Spain: Catalonia
LLIGAT	1272	0.312802	0.5695	-0.0408574	-0.81768	0.312802	0.5695	Portlligat	3.29111	42.2922	Spain: Catalonia
LLIGAT	1292	0.207327	0.469778	-0.549954	-0.293852	0.207327	0.469778	Portlligat	3.29111	42.2922	Spain: Catalonia
LLIGAT	1312	0.226591	0.645129	0.189284	0.939415	0.226591	0.645129	Portlligat	3.29111	42.2922	Spain: Catalonia
LLIGAT	1332	-0.517875	0.0468074	0.0274455	-0.0919858	-0.517875	0.0468074	Portlligat	3.29111	42.2922	Spain: Catalonia
LLIGAT	1352	-0.150913	0.0489311	-0.343579	1.98925	-0.150913	0.0489311	Portlligat	3.29111	42.2922	Spain: Catalonia
LLIGAT	1372	-0.105497	-0.200817	-0.0817775	1.11436	-0.105497	-0.200817	Portlligat	3.29111	42.2922	Spain: Catalonia
LLIGAT	1392	0.165368	0.157699	0.349687	-0.81768	0.165368	0.157699	Portlligat	3.29111	42.2922	Spain: Catalonia
LLIGAT	1412	-0.571034	0.112727	0.577066	-0.81768	-0.571034	0.112727	Portlligat	3.29111	42.2922	Spain: Catalonia
LLIGAT	1432	0.0430444	-0.670297	0.945214	-0.386471	0.0430444	-0.670297	Portlligat	3.29111	42.2922	Spain: Catalonia
LOBBS	1255	0.488065	0.152928	-0.76346	-0.126763	0.488065	0.152928	Lobbs Bog	-3.62333	50.9703	England: Devon
LOBBS	1292	-0.308767	-0.470638	0.251804	0.505889	-0.308767	-0.470638	Lobbs Bog	-3.62333	50.9703	England: Devon
LOBBS	1330	0.490323	0.55609	0.488537	0.458029	0.490323	0.55609	Lobbs Bog	-3.62333	50.9703	England: Devon
LOBBS	1367	-0.295281	0.303014	0.171027	-0.211797	-0.295281	0.303014	Lobbs Bog	-3.62333	50.9703	England: Devon
LOBBS	1404	-0.0793962	-0.473296	-0.0813869	-0.169022	-0.0793962	-0.473296	Lobbs Bog	-3.62333	50.9703	England: Devon
LOBBS	1442	-0.294944	-0.068098	-0.0665213	-0.456336	-0.294944	-0.068098	Lobbs Bog	-3.62333	50.9703	England: Devon
LOGNE	1286	0.469596	0.267701	-0.0959853	-1.44207	0.499292	0.17854	Logne	-1.304	47.1942	France: Brittany
LOGNE	1298	-0.558583	-0.891939	-0.643661	-1.05206	-0.528888	-0.787826	Logne	-1.304	47.1942	France: Brittany
LOGNE	1310	-0.169042	-0.230249	0.295962	0.122768	-0.139346	-0.236418	Logne	-1.304	47.1942	France: Brittany
LOGNE	1322	-0.0934427	-0.46405	-0.17613	-0.287256	-0.063747	-0.431252	Logne	-1.304	47.1942	France: Brittany
LOGNE	1334	0.294637	0.0700912	-0.133345	-0.581079	0.324332	0.0138658	Logne	-1.304	47.1942	France: Brittany
LOGNE	1346	-0.150699	-0.302816	-0.133067	-0.344896	-0.121003	-0.29689	Logne	-1.304	47.1942	France: Brittany
LOGNE	1358	-0.237965	-0.210309	-0.186536	-0.440304	-0.208269	-0.219801	Logne	-1.304	47.1942	France: Brittany
LOGNE	1370	0.391978	0.657918	1.09158	0.0857903	0.421673	0.503722	Logne	-1.304	47.1942	France: Brittany
LOGNE	1382	-0.0558853	-0.274232	-0.336375	1.1425	-0.0261896	-0.27307	Logne	-1.304	47.1942	France: Brittany
LOGNE	1394	0.00205874	-0.490502	-0.195872	0.363474	0.0317544	-0.453295	Logne	-1.304	47.1942	France: Brittany
LOGNE	1406	-0.0753796	0.788757	0.428295	-0.0578756	-0.0456839	0.612754	Logne	-1.304	47.1942	France: Brittany
LOGNE	1418	-0.128034	0.368862	-0.07623	-0.641463	-0.0983381	0.262841	Logne	-1.304	47.1942	France: Brittany
LOGNE	1430	0.2861	0.52856	-0.128979	2.63856	-0.0999445	1.01953	Logne	-1.304	47.1942	France: Brittany
LOGNE	1442	0.0246619	0.182209	0.290343	0.4939	0.0543576	0.107297	Logne	-1.304	47.1942	France: Brittany
LONGEYR2	1319	0.141421	0.353553	-0.707107	0.707107	0.282843	0.141421	Tourbière de Longeyroux	2.1025	45.6019	France: Massif Central
LONGEYR2	1399	-0.141421	-0.353553	0.707107	-0.707107	-0.282843	-0.141421	Tourbière de Longeyroux	2.1025	45.6019	France: Massif Central
LOUGHMOY	1305	0.062351	-0.57735	-0.0478805	-1.13352	0.062351	-0.57735	Lough Moynagh	-6.4641	53.4328	Ireland
LOUGHMOY	1368	0.0708044	1.1547	-0.608804	0.736555	0.0708044	1.1547	Lough Moynagh	-6.4641	53.4328	Ireland
LOUGHMOY	1430	-0.133155	-0.57735	0.656684	0.396963	-0.133155	-0.57735	Lough Moynagh	-6.4641	53.4328	Ireland
LUISSEL	1294	0.101015	-0.353553	0.353553	-0.707107	-3.48927e-16	-0.141421	Etang de Luissel Bex	7.0175	46.2372	France: Savoy
LUISSEL	1421	-0.101015	0.353553	-0.353553	0.707107	-3.33067e-16	0.141421	Etang de Luissel Bex	7.0175	46.2372	France: Savoy
LUN	1267.21	0.279242	0.0877152	-0.0373897	-0.50065	0.279242	0.0877152	Lago Lungo	12.845	42.4772	Italy
LUN	1308.39	-0.561113	-0.901053	1.00015	1.91459	-0.561113	-0.901053	Lago Lungo	12.845	42.4772	Italy
LUN	1330.97	-0.301283	-0.870272	0.828139	1.24353	-0.301283	-0.870272	Lago Lungo	12.845	42.4772	Italy
LUN	1349.7	0.146402	0.233246	-0.502014	-0.379206	0.146402	0.233246	Lago Lungo	12.845	42.4772	Italy
LUN	1365.86	0.159536	0.990637	-0.162526	-0.741306	0.159536	0.990637	Lago Lungo	12.845	42.4772	Italy
LUN	1383.64	-0.0057019	0.113188	-0.1409	-0.409558	-0.0057019	0.113188	Lago Lungo	12.845	42.4772	Italy
LUN	1407.9	0.0374432	0.251692	-0.596448	-0.420983	0.0374432	0.251692	Lago Lungo	12.845	42.4772	Italy
LUN	1436.2	0.245475	0.0948467	-0.389017	-0.706419	0.245475	0.0948467	Lago Lungo	12.845	42.4772	Italy
MAI	1319	1.29526e-16	0.707107	-0.235702	-0.707107	1.29526e-16	0.707107	El Maíllo	-6.20972	40.5467	Spain: Central System
MAI	1392	9.25186e-17	-0.707107	0.235702	0.707107	9.25186e-17	-0.707107	El Maíllo	-6.20972	40.5467	Spain: Central System
MALINGUE	1365	-0.0802043	-0.585434	0.604884	0.964839	-0.204793	-0.244088	Malingue	-0.575	48.4389	France: Central
MALINGUE	1389	-0.163822	0.21376	-0.186579	0.094212	-0.196004	0.228937	Malingue	-0.575	48.4389	France: Central
MALINGUE	1413	-0.0410489	0.871406	-0.378239	-1.39538	0.101331	0.440842	Malingue	-0.575	48.4389	France: Central
MALINGUE	1436	0.285075	-0.499733	-0.0400663	0.336332	0.299467	-0.425691	Malingue	-0.575	48.4389	France: Central
MARS	1264	-0.114401	0.460391	0.0420034	1.36154	-0.114401	0.460391	Mars	1.83611	45.3053	France: Massif Central
MARS	1284	0.12356	0.49964	-0.224022	1.47867	0.12356	0.49964	Mars	1.83611	45.3053	France: Massif Central
MARS	1305	0.195641	-0.782318	0.405574	0.482486	0.195641	-0.782318	Mars	1.83611	45.3053	France: Massif Central
MARS	1326	-0.153757	-0.0504218	-0.325608	1.402	-0.153757	-0.0504218	Mars	1.83611	45.3053	France: Massif Central
MARS	1343	0.0292568	-0.469367	-0.586579	0.0307412	0.0292568	-0.469367	Mars	1.83611	45.3053	France: Massif Central
MARS	1352	1.11363	-0.779809	-0.452643	-0.34757	1.11363	-0.779809	Mars	1.83611	45.3053	France: Massif Central
MARS	1360	-0.488166	-0.276297	0.234674	-1.16807	-0.488166	-0.276297	Mars	1.83611	45.3053	France: Massif Central
MARS	1368	-0.0311431	0.0473791	0.328264	-0.402183	-0.0311431	0.0473791	Mars	1.83611	45.3053	France: Massif Central
MARS	1377	-0.232498	0.410491	0.583469	-0.106016	-0.232498	0.410491	Mars	1.83611	45.3053	France: Massif Central
MARS	1385	-0.0656486	0.430358	-0.0655149	0.0507546	-0.0656486	0.430358	Mars	1.83611	45.3053	France: Massif Central
MARS	1394	-0.288544	0.244523	-0.168963	-0.491044	-0.288544	0.244523	Mars	1.83611	45.3053	France: Massif Central
MARS	1402	-0.0236281	-0.442409	0.501811	-0.835659	-0.0236281	-0.442409	Mars	1.83611	45.3053	France: Massif Central
MARS	1414	0.0143765	-0.311017	-0.318814	-0.488248	0.0143765	-0.311017	Mars	1.83611	45.3053	France: Massif Central
MARS	1433	-0.345623	0.211331	-0.131344	0.0350802	-0.345623	0.211331	Mars	1.83611	45.3053	France: Massif Central
MARS	1443	0.266951	0.807527	0.177691	-1.00248	0.266951	0.807527	Mars	1.83611	45.3053	France: Massif Central
MASTCLAI	1294	0	-0.707107	-0.707107	0.707107	0	-0.707107	Marais de Marchesieux	-1.3	49.1733	France: Central
MASTCLAI	1387	5.55111e-17	0.707107	0.707107	-0.707107	5.55111e-17	0.707107	Marais de Marchesieux	-1.3	49.1733	France: Central
MAT	1283	-0.276752	-1.05906	-0.908427	0.57414	-0.174262	-1.07615	Mattarp	14.6211	57.4914	Sweden
MAT	1328.33	0.294953	-0.294245	0.453082	1.78478	0.184034	0.084343	Mattarp	14.6211	57.4914	Sweden
MAT	1340.33	0.62982	0.622607	0.776159	-0.94617	0.600469	0.547671	Mattarp	14.6211	57.4914	Sweden
MAT	1352.33	0.250185	0.281217	0.453442	-0.461323	0.166406	0.441305	Mattarp	14.6211	57.4914	Sweden
MAT	1376.33	-0.255097	0.124518	0.0415636	-0.94617	-0.216948	-0.0115229	Mattarp	14.6211	57.4914	Sweden
MAT	1401	-0.553539	0.327177	-0.343043	0.488085	-0.428272	-0.0991001	Mattarp	14.6211	57.4914	Sweden
MAT	1426.33	-0.0895694	-0.00221045	-0.472777	-0.493345	-0.131426	0.113449	Mattarp	14.6211	57.4914	Sweden
MAZEROL	1251	-0.244847	-0.707798	-0.744575	-0.80511	-0.244847	-0.707798	Marais de Mazerolles	-1.2843	47.2129	France: Brittany
MAZEROL	1265	-0.0886674	-0.10402	0.102974	-0.966926	-0.0886674	-0.10402	Marais de Mazerolles	-1.2843	47.2129	France: Brittany
MAZEROL	1280	0.18161	-0.277859	-0.399345	-0.152451	0.18161	-0.277859	Marais de Mazerolles	-1.2843	47.2129	France: Brittany
MAZEROL	1294	-0.0319688	0.746928	-0.421247	0.314272	-0.0319688	0.746928	Marais de Mazerolles	-1.2843	47.2129	France: Brittany
MAZEROL	1309	-0.290836	-0.453321	0.155674	-0.92838	-0.290836	-0.453321	Marais de Mazerolles	-1.2843	47.2129	France: Brittany
MAZEROL	1323	0.0807765	0.0162459	0.567619	-0.146193	0.0807765	0.0162459	Marais de Mazerolles	-1.2843	47.2129	France: Brittany
MAZEROL	1329	0.566091	0.087141	-0.102573	-0.0736985	0.566091	0.087141	Marais de Mazerolles	-1.2843	47.2129	France: Brittany
MAZEROL	1343	0.18545	-0.172666	0.391276	-0.0334404	0.18545	-0.172666	Marais de Mazerolles	-1.2843	47.2129	France: Brittany
MAZEROL	1357	-0.266036	-0.349745	-0.608885	-1.29202	-0.266036	-0.349745	Marais de Mazerolles	-1.2843	47.2129	France: Brittany
MAZEROL	1372	-0.0887812	0.217184	0.526576	1.07348	-0.0887812	0.217184	Marais de Mazerolles	-1.2843	47.2129	France: Brittany
MAZEROL	1386	0.430079	0.227409	0.614252	1.17484	0.430079	0.227409	Marais de Mazerolles	-1.2843	47.2129	France: Brittany
MAZEROL	1401	-0.260753	0.985284	-0.219937	0.781073	-0.260753	0.985284	Marais de Mazerolles	-1.2843	47.2129	France: Brittany
MAZEROL	1415	-0.525812	0.362623	-0.0419226	2.16149	-0.525812	0.362623	Marais de Mazerolles	-1.2843	47.2129	France: Brittany
MAZEROL	1429	0.135215	-0.911843	0.202552	-1.36228	0.135215	-0.911843	Marais de Mazerolles	-1.2843	47.2129	France: Brittany
MAZEROL	1444	0.218481	0.334435	-0.0224402	0.255345	0.218481	0.334435	Marais de Mazerolles	-1.2843	47.2129	France: Brittany
MBA	1267	-0.136857	-0.128008	-0.6794	-0.615123	-0.299484	0.190322	Aalkistensee	8.76139	48.9947	Germany: South-West
MBA	1299	0.226105	0.14938	0.190087	0.882778	0.188575	0.187057	Aalkistensee	8.76139	48.9947	Germany: South-West
MECHACZ	1268.83	-0.133767	-0.0328112	1.01333	0.69011	0.0624564	-0.545136	Mechacz	22.4415	54.332	Baltic: South
MECHACZ	1288.23	-0.190244	-0.646675	-0.222087	-0.366483	-0.290692	-0.163254	Mechacz	22.4415	54.332	Baltic: South
MECHACZ	1307.59	0.0109456	-0.803278	-0.114817	-0.051203	0.0132036	-0.54154	Mechacz	22.4415	54.332	Baltic: South
MECHACZ	1327.01	0.350088	-0.40793	-0.217357	-0.0486298	0.411628	-0.436058	Mechacz	22.4415	54.332	Baltic: South
MECHACZ	1346.51	-0.184242	1.09347	0.570604	0.661887	-0.205205	0.784878	Mechacz	22.4415	54.332	Baltic: South
MECHACZ	1365.88	0.311464	-1.06163	-0.582912	-0.738247	0.382608	-0.897468	Mechacz	22.4415	54.332	Baltic: South
MECHACZ	1385.24	0.111119	0.5621	-0.465671	0.279319	0.280602	-0.0772217	Mechacz	22.4415	54.332	Baltic: South
MECHACZ	1404.67	-0.0284772	0.107379	-0.203133	-0.738247	-0.20261	0.53594	Mechacz	22.4415	54.332	Baltic: South
MECHACZ	1424.1	-0.0807577	-0.145406	0.155531	0.356228	-0.146852	0.0793145	Mechacz	22.4415	54.332	Baltic: South
MECHACZ	1444.75	-0.16613	1.33478	0.0665107	-0.0447337	-0.305138	1.26055	Mechacz	22.4415	54.332	Baltic: South
MELNO	1258	-0.0578024	1.08905	-0.379806	1.27378	0.09321	0.508809	Melno lake	19.0035	53.4361	Baltic: South
MELNO	1273	-0.253395	-0.235191	0.297801	-0.129794	-0.158126	-0.4168	Melno lake	19.0035	53.4361	Baltic: South
MELNO	1288	0.0709504	-0.256892	0.143479	-0.0224398	-0.0288799	0.0340793	Melno lake	19.0035	53.4361	Baltic: South
MELNO	1304	0.402628	-0.078684	0.133825	-0.624753	0.352966	0.0562411	Melno lake	19.0035	53.4361	Baltic: South
MELNO	1319	-0.196153	0.213555	-0.1461	0.354203	-0.212369	0.209763	Melno lake	19.0035	53.4361	Baltic: South
MELNO	1380	-0.30392	0.124262	-0.104696	-0.618381	-0.353581	0.218598	Melno lake	19.0035	53.4361	Baltic: South
MELNO	1395	-0.0511698	0.482157	-0.393188	-0.134398	0.0218026	0.210592	Melno lake	19.0035	53.4361	Baltic: South
MELNO	1411	0.235944	-0.470297	0.102306	-0.303865	0.292193	-0.511237	Melno lake	19.0035	53.4361	Baltic: South
MELNO	1441	0.240903	-0.667528	-0.264153	-0.181117	0.152221	-0.321186	Melno lake	19.0035	53.4361	Baltic: South
MERON	1260	0.348542	0.559043	-0.106713	-0.257318	0.348542	0.559043	Marais de Méron	-1.724	47.225	France: Brittany
MERON	1317	-0.43976	-0.703772	-0.366405	-1.12057	-0.43976	-0.703772	Marais de Méron	-1.724	47.225	France: Brittany
MERON	1374	-0.108181	0.484529	0.418887	0.184071	-0.108181	0.484529	Marais de Méron	-1.724	47.225	France: Brittany
MERON	1431	0.1994	-0.339799	0.0542311	1.19382	0.1994	-0.339799	Marais de Méron	-1.724	47.225	France: Brittany
MEZZ	1283	0.28723	-0.375243	0.440165	0.940928	0.344965	-0.404116	Lago di Mezzano	11.77	42.6117	Italy
MEZZ	1350	-0.142385	-0.326972	-0.111013	-0.858869	-0.0846503	-0.36274	Lago di Mezzano	11.77	42.6117	Italy
MEZZ	1417	-0.144844	0.702215	-0.329152	-0.0820587	-0.260315	0.766856	Lago di Mezzano	11.77	42.6117	Italy
MIDNORCO	1251	0.0602208	-0.644452	-0.450626	0.0387986	0.0602208	-0.644452	Middle North Coombe	-3.43333	50.9339	England: Devon
MIDNORCO	1274	-0.37789	0.286668	0.099977	-0.218595	-0.37789	0.286668	Middle North Coombe	-3.43333	50.9339	England: Devon
MIDNORCO	1297	-0.434074	-0.644452	0.060248	0.521422	-0.434074	-0.644452	Middle North Coombe	-3.43333	50.9339	England: Devon
MIDNORCO	1320	-0.408654	-0.644452	-0.239221	-0.908244	-0.408654	-0.644452	Middle North Coombe	-3.43333	50.9339	England: Devon
MIDNORCO	1342	0.52622	1.71587	0.361537	0.0167166	0.52622	1.71587	Middle North Coombe	-3.43333	50.9339	England: Devon
MIDNORCO	1365	0.178316	-0.644452	-0.0382091	0.854256	0.178316	-0.644452	Middle North Coombe	-3.43333	50.9339	England: Devon
MIDNORCO	1388	0.222217	0.281169	0.347914	0.153973	0.222217	0.281169	Middle North Coombe	-3.43333	50.9339	England: Devon
MIDNORCO	1411	0.233643	0.294102	-0.141619	-0.458327	0.233643	0.294102	Middle North Coombe	-3.43333	50.9339	England: Devon
MIN	1261	-0.0850121	-0.157356	0.512877	-0.726273	-0.183094	0.0506624	Mindelsee	9.02278	47.7556	Germany: South-West
MIN	1276	0.684643	-0.13509	0.817816	-0.726273	0.723876	-0.178691	Mindelsee	9.02278	47.7556	Germany: South-West
MIN	1305	-0.0473864	-0.0908571	-0.506331	-0.726273	-0.0768109	-0.0197216	Mindelsee	9.02278	47.7556	Germany: South-West
MIN	1363	-0.463521	1.03598	-0.285728	1.81568	-0.286974	0.510998	Mindelsee	9.02278	47.7556	Germany: South-West
MIN	1378	0.191376	-0.0202682	-0.638413	0.544705	0.0246369	0.283915	Mindelsee	9.02278	47.7556	Germany: South-West
MIN	1420	0.143119	-0.583874	-0.110873	-0.726273	0.182352	-0.537718	Mindelsee	9.02278	47.7556	Germany: South-West
MIN	1447	-0.423218	-0.0485334	0.210653	0.544705	-0.383986	-0.109446	Mindelsee	9.02278	47.7556	Germany: South-West
ML	1270	-0.265082	-0.1983	-0.451195	-0.126267	-0.392206	0.333923	Lake Miłkowskie	21.8708	53.9409	Baltic: South
ML	1280	0.0565882	0.436827	0.322108	-0.987784	0.120595	0.0565265	Lake Miłkowskie	21.8708	53.9409	Baltic: South
ML	1309	0.101026	-0.0557508	-0.226587	0.812503	0.0805796	0.0378037	Lake Miłkowskie	21.8708	53.9409	Baltic: South
ML	1347	0.0179507	0.297803	0.39517	-0.314494	0.126407	-0.199137	Lake Miłkowskie	21.8708	53.9409	Baltic: South
ML	1417	0.0895165	-0.480579	-0.039496	0.616043	0.0646249	-0.229117	Lake Miłkowskie	21.8708	53.9409	Baltic: South
Mochylya	1304	1.23358e-17	NA	0.141421	0.707107	-0.0785674	0.707107	Mochulya peatland	35.7572	53.5525	Russia
Mochylya	1406	-3.70074e-17	NA	-0.141421	-0.707107	0.0785674	-0.707107	Mochulya peatland	35.7572	53.5525	Russia
MOLECHAM	1254	0.732805	-0.527042	0.0730597	NA	0.732805	-0.527042	Moles Chamber	-3.83278	51.1394	England: Devon
MOLECHAM	1267	-0.581396	-0.282376	-0.764777	NA	-0.581396	-0.282376	Moles Chamber	-3.83278	51.1394	England: Devon
MOLECHAM	1278	-0.0676662	0.24633	0.51511	NA	-0.0676662	0.24633	Moles Chamber	-3.83278	51.1394	England: Devon
MOLECHAM	1287	0.808669	-0.527042	0.328558	NA	0.808669	-0.527042	Moles Chamber	-3.83278	51.1394	England: Devon
MOLECHAM	1295	0.339725	1.94768	-0.445147	NA	0.339725	1.94768	Moles Chamber	-3.83278	51.1394	England: Devon
MOLECHAM	1302	0.393614	-0.527042	0.0136429	NA	0.393614	-0.527042	Moles Chamber	-3.83278	51.1394	England: Devon
MOLECHAM	1308	-0.318921	-0.0658111	-0.131799	NA	-0.318921	-0.0658111	Moles Chamber	-3.83278	51.1394	England: Devon
MOLECHAM	1315	0.0102591	-0.527042	0.220226	NA	0.0102591	-0.527042	Moles Chamber	-3.83278	51.1394	England: Devon
MOLECHAM	1322	-0.0931728	0.344632	-0.0975316	NA	-0.0931728	0.344632	Moles Chamber	-3.83278	51.1394	England: Devon
MOLECHAM	1331	-0.0497968	-0.527042	0.327717	NA	-0.0497968	-0.527042	Moles Chamber	-3.83278	51.1394	England: Devon
MOLECHAM	1342	-0.544304	-0.246788	-0.618078	NA	-0.544304	-0.246788	Moles Chamber	-3.83278	51.1394	England: Devon
MOLECHAM	1354	0.0285807	-0.527042	-0.00945683	NA	0.0285807	-0.527042	Moles Chamber	-3.83278	51.1394	England: Devon
MOLECHAM	1368	-0.0834658	0.556753	-0.0512483	NA	-0.0834658	0.556753	Moles Chamber	-3.83278	51.1394	England: Devon
MOLECHAM	1384	0.000313161	-0.527042	-0.0302299	NA	0.000313161	-0.527042	Moles Chamber	-3.83278	51.1394	England: Devon
MOLECHAM	1402	0.245367	0.185787	0.0827888	NA	0.245367	0.185787	Moles Chamber	-3.83278	51.1394	England: Devon
MOLECHAM	1420	-0.247917	0.632463	0.0395921	NA	-0.247917	0.632463	Moles Chamber	-3.83278	51.1394	England: Devon
MOLECHAM	1440	-0.572693	0.370626	0.547573	NA	-0.572693	0.370626	Moles Chamber	-3.83278	51.1394	England: Devon
MOLINAES	1306	-0.0636926	0.0554533	-0.235815	-0.863877	-0.0636926	0.0554533	La Molina mire	-6.32722	43.3811	Spain: North
MOLINAES	1373	0.213708	-0.0771683	-0.251648	1.09548	0.213708	-0.0771683	La Molina mire	-6.32722	43.3811	Spain: North
MOLINAES	1441	-0.150015	0.0217149	0.487463	-0.231602	-0.150015	0.0217149	La Molina mire	-6.32722	43.3811	Spain: North
MONTSEC2	1263	-0.101015	0.353553	-0.353553	NA	-0.101015	0.353553	Tourbière de Mont Sec	5.80667	45.0689	France: Savoy
MONTSEC2	1421	0.101015	-0.353553	0.353553	NA	0.101015	-0.353553	Tourbière de Mont Sec	5.80667	45.0689	France: Savoy
MOSSEN	1274	0.212104	0.387432	0.135481	-0.584853	0.289426	0.0779401	Mossen	21.6	60.1167	Baltic: East
MOSSEN	1305	0.0470834	-0.49346	-0.610624	-0.704189	-0.080865	-0.0182371	Mossen	21.6	60.1167	Baltic: East
MOSSEN	1337	0.313299	-0.49828	-0.0692827	-0.108194	0.257875	-0.221294	Mossen	21.6	60.1167	Baltic: East
MOSSEN	1371	-0.133962	-0.373071	-0.102277	0.759777	-0.150504	-0.234314	Mossen	21.6	60.1167	Baltic: East
MOSSEN	1406	0.196681	1.33458	-0.304582	-0.0211123	0.194287	1.00752	Mossen	21.6	60.1167	Baltic: East
MOSSEN	1443	-0.635205	-0.357206	0.951285	0.658572	-0.510219	-0.611618	Mossen	21.6	60.1167	Baltic: East
MUZSKY	1258	0.486562	-0.0376556	-0.0934683	0.39624	0.55127	-0.172483	Mužský - hrada	15.0379	50.5302	Czechia
MUZSKY	1266	-0.0281527	-0.594878	0.346612	1.06326	0.0633805	-0.677276	Mužský - hrada	15.0379	50.5302	Czechia
MUZSKY	1273	0.093262	-0.399136	1.60823e-05	1.31413	0.217005	-0.591543	Mužský - hrada	15.0379	50.5302	Czechia
MUZSKY	1290	-0.630944	-0.541227	-0.327547	2.06016	-0.5691	-0.56904	Mužský - hrada	15.0379	50.5302	Czechia
MUZSKY	1298	0.238895	1.28097	-0.400483	-0.604583	0.026009	1.49313	Mužský - hrada	15.0379	50.5302	Czechia
MUZSKY	1307	0.117393	0.239972	-0.0398609	-0.339343	0.0553933	0.328378	Mužský - hrada	15.0379	50.5302	Czechia
MUZSKY	1315	0.181528	-0.248729	-0.0956181	-0.133561	0.0952637	-0.00920079	Mužský - hrada	15.0379	50.5302	Czechia
MUZSKY	1323	0.416753	0.367519	-0.652182	0.0145157	0.363837	0.410431	Mužský - hrada	15.0379	50.5302	Czechia
MUZSKY	1330	0.386455	0.779987	-0.285506	-0.472319	0.303604	0.806261	Mužský - hrada	15.0379	50.5302	Czechia
MUZSKY	1338	0.115634	0.231325	-0.0353991	-0.207627	0.17859	0.046557	Mužský - hrada	15.0379	50.5302	Czechia
MUZSKY	1346	-0.488956	0.35802	0.680064	-0.00560329	-0.398349	0.0870796	Mužský - hrada	15.0379	50.5302	Czechia
MUZSKY	1354	-0.602815	0.100381	0.284277	-0.287448	-0.513374	-0.116464	Mužský - hrada	15.0379	50.5302	Czechia
MUZSKY	1373	-0.108827	0.544277	-0.243687	-0.628424	-0.164802	0.558566	Mužský - hrada	15.0379	50.5302	Czechia
MUZSKY	1391	-0.204322	-0.587963	0.0893881	-0.72392	-0.178459	-0.527268	Mužský - hrada	15.0379	50.5302	Czechia
MUZSKY	1411	-0.207504	-0.821479	0.456651	-0.519543	-0.2232	-0.622652	Mužský - hrada	15.0379	50.5302	Czechia
MUZSKY	1433	0.235038	-0.671385	0.316743	-0.925929	0.192931	-0.444471	Mužský - hrada	15.0379	50.5302	Czechia
N-PEQ	1258	-5.55111e-17	0.707107	5.55111e-17	NA	-5.55111e-17	0.707107	Salada Pequeña	-0.216667	41.0333	Spain: Catalonia
N-PEQ	1355	-1.11022e-16	-0.707107	-5.55111e-17	NA	-1.11022e-16	-0.707107	Salada Pequeña	-0.216667	41.0333	Spain: Catalonia
N-SAL	1267	0.353553	0.707107	0.707107	NA	0.353553	0.707107	Laguna Salada Chiprana	-0.166667	41.2333	Spain: Catalonia
N-SAL	1383	-0.353553	-0.707107	-0.707107	NA	-0.353553	-0.707107	Laguna Salada Chiprana	-0.166667	41.2333	Spain: Catalonia
NaB	1270	0.0707107	-0.235702	0.101015	-0.707107	0.141421	-0.353553	Na bahně	15.9612	50.1989	Czechia
NaB	1395	-0.0707107	0.235702	-0.101015	0.707107	-0.141421	0.353553	Na bahně	15.9612	50.1989	Czechia
NAUDIERE	1255	0.0888125	-0.57735	-0.040375	1.01346	0.0888125	-0.57735	Les Naudières	0.702222	47.5375	France: Central
NAUDIERE	1321	-0.058487	-0.57735	0.0581704	-0.0274848	-0.058487	-0.57735	Les Naudières	0.702222	47.5375	France: Central
NAUDIERE	1387	-0.0303255	1.1547	-0.0177954	-0.985974	-0.0303255	1.1547	Les Naudières	0.702222	47.5375	France: Central
NAVALACA	1307	0.391226	-0.686123	-0.150872	-0.334731	0.391226	-0.686123	Arroyo de Navalacarreta	-4.03111	40.8522	Spain: Central System
NAVALACA	1311	0.796406	-0.686123	-0.0849028	-0.334731	0.796406	-0.686123	Arroyo de Navalacarreta	-4.03111	40.8522	Spain: Central System
NAVALACA	1315	0.45961	-0.686123	-0.139185	-0.334731	0.45961	-0.686123	Arroyo de Navalacarreta	-4.03111	40.8522	Spain: Central System
NAVALACA	1319	-0.225596	-0.686123	-0.370543	-0.334731	-0.225596	-0.686123	Arroyo de Navalacarreta	-4.03111	40.8522	Spain: Central System
NAVALACA	1323	0.411911	-0.00117139	0.691769	-0.334731	0.411911	-0.00117139	Arroyo de Navalacarreta	-4.03111	40.8522	Spain: Central System
NAVALACA	1327	0.53886	0.390071	0.203367	-0.334731	0.53886	0.390071	Arroyo de Navalacarreta	-4.03111	40.8522	Spain: Central System
NAVALACA	1331	0.167572	-0.686123	0.424823	-0.334731	0.167572	-0.686123	Arroyo de Navalacarreta	-4.03111	40.8522	Spain: Central System
NAVALACA	1337	-0.0933617	0.0540143	0.258628	-0.334731	-0.0933617	0.0540143	Arroyo de Navalacarreta	-4.03111	40.8522	Spain: Central System
NAVALACA	1343	-0.0809927	0.270494	-0.511281	-0.334731	-0.0809927	0.270494	Arroyo de Navalacarreta	-4.03111	40.8522	Spain: Central System
NAVALACA	1350	0.183522	0.229066	-0.112785	-0.334731	0.183522	0.229066	Arroyo de Navalacarreta	-4.03111	40.8522	Spain: Central System
NAVALACA	1358	-0.569222	-0.686123	-0.1524	0.862979	-0.569222	-0.686123	Arroyo de Navalacarreta	-4.03111	40.8522	Spain: Central System
NAVALACA	1366	-0.540971	0.677799	-0.358747	-0.334731	-0.540971	0.677799	Arroyo de Navalacarreta	-4.03111	40.8522	Spain: Central System
NAVALACA	1375	-0.473334	0.0522646	0.0510806	3.15702	-0.473334	0.0522646	Arroyo de Navalacarreta	-4.03111	40.8522	Spain: Central System
NAVALACA	1385	-0.47813	-0.24183	-0.0100516	-0.334731	-0.47813	-0.24183	Arroyo de Navalacarreta	-4.03111	40.8522	Spain: Central System
NAVALACA	1395	-0.2371	0.000333997	-0.186611	-0.334731	-0.2371	0.000333997	Arroyo de Navalacarreta	-4.03111	40.8522	Spain: Central System
NAVALACA	1407	-0.66692	-0.686123	0.217783	-0.334731	-0.66692	-0.686123	Arroyo de Navalacarreta	-4.03111	40.8522	Spain: Central System
NAVALACA	1421	0.134157	1.82446	0.209626	1.00096	0.134157	1.82446	Arroyo de Navalacarreta	-4.03111	40.8522	Spain: Central System
NAVALACA	1436	0.282364	1.54737	0.0203026	-0.334731	0.282364	1.54737	Arroyo de Navalacarreta	-4.03111	40.8522	Spain: Central System
NAY	1265	0.137153	-0.36193	-0.0964105	0.18569	0.137153	-0.36193	Tourbière de Nay	-1.323	47.1838	France: Brittany
NAY	1286	-0.218723	0.186468	0.477491	1.12188	-0.218723	0.186468	Tourbière de Nay	-1.323	47.1838	France: Brittany
NAY	1307	0.517598	0.0484532	-0.207671	0.734734	0.517598	0.0484532	Tourbière de Nay	-1.323	47.1838	France: Brittany
NAY	1327	0.156712	-0.00967462	0.158838	1.59492	0.156712	-0.00967462	Tourbière de Nay	-1.323	47.1838	France: Brittany
NAY	1348	0.43465	0.67715	-0.446363	-0.660907	0.43465	0.67715	Tourbière de Nay	-1.323	47.1838	France: Brittany
NAY	1368	-0.187998	0.650276	0.26826	-1.29365	-0.187998	0.650276	Tourbière de Nay	-1.323	47.1838	France: Brittany
NAY	1389	0.0404155	-0.19044	-0.379654	-1.30172	0.0404155	-0.19044	Tourbière de Nay	-1.323	47.1838	France: Brittany
NAY	1409	-0.712262	-0.41819	0.026963	0.183842	-0.712262	-0.41819	Tourbière de Nay	-1.323	47.1838	France: Brittany
NAY	1430	-0.464046	-0.330454	0.407446	-0.841498	-0.464046	-0.330454	Tourbière de Nay	-1.323	47.1838	France: Brittany
NAY	1450	0.296502	-0.251659	-0.2089	0.276706	0.296502	-0.251659	Tourbière de Nay	-1.323	47.1838	France: Brittany
NIKOLSK	1267	0.285767	-0.527321	-0.602376	-0.751893	0.0427505	0.708404	Nikokolsko-Lutinskoye bog	31.0003	58.12	Russia
NIKOLSK	1284	-0.0694062	-0.527321	-0.780576	-0.00707351	-0.244683	0.437446	Nikokolsko-Lutinskoye bog	31.0003	58.12	Russia
NIKOLSK	1301	0.598298	0.641921	-0.677392	-0.751893	0.47936	0.796714	Nikokolsko-Lutinskoye bog	31.0003	58.12	Russia
NIKOLSK	1318	-0.00935371	1.09291	-0.494608	-0.751893	0.00398965	0.493083	Nikokolsko-Lutinskoye bog	31.0003	58.12	Russia
NIKOLSK	1336	0.245053	-0.527321	-0.624187	-0.751893	0.221308	-0.168679	Nikokolsko-Lutinskoye bog	31.0003	58.12	Russia
NIKOLSK	1359	-0.308675	-0.527321	1.44409	1.4205	-0.236334	-0.553024	Nikokolsko-Lutinskoye bog	31.0003	58.12	Russia
NIKOLSK	1379	-0.480346	-0.527321	0.732015	0.259728	-0.385284	-0.643909	Nikokolsko-Lutinskoye bog	31.0003	58.12	Russia
NIKOLSK	1399	-0.548277	-0.527321	0.547098	1.91655	-0.47463	-0.558246	Nikokolsko-Lutinskoye bog	31.0003	58.12	Russia
NIKOLSK	1419	0.0451499	-0.527321	1.00165	0.921652	0.163825	-0.738359	Nikokolsko-Lutinskoye bog	31.0003	58.12	Russia
NIKOLSK	1427	-0.131338	2.48373	-0.0344939	-0.751893	-0.0460587	0.900751	Nikokolsko-Lutinskoye bog	31.0003	58.12	Russia
NIKOLSK	1435	0.373127	-0.527321	-0.511224	-0.751893	0.475757	-0.674181	Nikokolsko-Lutinskoye bog	31.0003	58.12	Russia
Nineris Mire	1258	-0.13966	-0.177564	-0.622008	-0.666667	-0.00366768	-0.37116	Nineris Mire	25.2878	57.3361	Baltic: East
Nineris Mire	1325	0.119302	0.622008	-0.622008	0.333333	0.0928101	0.512868	Nineris Mire	25.2878	57.3361	Baltic: East
Nineris Mire	1369	0.00465484	-0.844231	0.622008	-0.666667	-0.184322	-0.302464	Nineris Mire	25.2878	57.3361	Baltic: East
Nineris Mire	1412	0.0157032	0.399786	0.622008	1	0.0951794	0.160756	Nineris Mire	25.2878	57.3361	Baltic: East
NIZHNEOS	1332	0.433426	-0.57735	0.288675	-1.09694	0.390404	-0.138096	Nizhneosinovskoye peat bog	29.1333	60.6833	Russia
NIZHNEOS	1361	-0.259412	-0.57735	0.288675	0.860784	-0.375813	0.11873	Nizhneosinovskoye peat bog	29.1333	60.6833	Russia
NIZHNEOS	1429	-0.174014	1.1547	-0.57735	0.236157	-0.0145903	0.0193656	Nizhneosinovskoye peat bog	29.1333	60.6833	Russia
NORTHTWI	1307	0.101015	-0.235702	-0.176777	-0.707107	0.101015	-0.235702	North Twitchen Springs	-3.82611	51.1172	England: Devon
NORTHTWI	1414	-0.101015	0.235702	0.176777	0.707107	-0.101015	0.235702	North Twitchen Springs	-3.82611	51.1172	England: Devon
ÖGG	1275	0.167411	-0.351578	0.752229	0.752037	0.117986	-0.140121	Öggestorpsdalen	14.3631	57.7167	Sweden
ÖGG	1325	-0.045771	-0.00404616	-0.0301156	0.151424	0.0693178	-0.290757	Öggestorpsdalen	14.3631	57.7167	Sweden
ÖGG	1375	-0.12164	0.355624	-0.722114	-0.903461	-0.187304	0.430878	Öggestorpsdalen	14.3631	57.7167	Sweden
OJOALBO	1268	0.319581	0.477888	0.023133	1.45676	0.319581	0.477888	Ojos Albos	-4.50639	40.7078	Spain: Central System
OJOALBO	1322	-0.0987005	-0.535102	-0.0428266	-0.678545	-0.0987005	-0.535102	Ojos Albos	-4.50639	40.7078	Spain: Central System
OJOALBO	1377	-0.113429	-0.192676	-0.3822	-0.628492	-0.113429	-0.192676	Ojos Albos	-4.50639	40.7078	Spain: Central System
OJOALBO	1431	-0.107451	0.24989	0.401894	-0.149726	-0.107451	0.24989	Ojos Albos	-4.50639	40.7078	Spain: Central System
OSRI	1275	-0.399575	0.0464231	-0.104463	-0.020725	-0.411893	0.0625332	Östra Ringarp	13.3147	56.2667	Sweden
OSRI	1325	-0.222077	0.611975	-0.133088	-0.0366057	-0.139619	0.273449	Östra Ringarp	13.3147	56.2667	Sweden
OSRI	1375	0.20069	-0.782569	0.325523	-0.279684	0.283149	-0.772459	Östra Ringarp	13.3147	56.2667	Sweden
OSRI	1444.87	0.420962	0.124171	-0.0879727	0.337014	0.268363	0.436476	Östra Ringarp	13.3147	56.2667	Sweden
OTTAFS	1289	-0.141421	0.707107	0.353553	NA	-0.212132	0.707107	Afstj¢rna	9.5236	61.3857	Norway
OTTAFS	1412	0.141421	-0.707107	-0.353553	NA	0.212132	-0.707107	Afstj¢rna	9.5236	61.3857	Norway
OTTKIN	1251	1.38778e-17	NA	0.235702	0.707107	1.38778e-17	NA	Kinnshaugen	10.2133	61.63	Norway
OTTKIN	1412	-1.38778e-17	NA	-0.235702	-0.707107	-1.38778e-17	NA	Kinnshaugen	10.2133	61.63	Norway
OTTSVA	1329	-0.176777	NA	0.707107	NA	-0.265165	0.707107	Svartvatnet	8.524	63.215	Norway
OTTSVA	1450	0.176777	NA	-0.707107	NA	0.265165	-0.707107	Svartvatnet	8.524	63.215	Norway
OTTTIA	1267	0.176777	-0.707107	-0.141421	NA	0.265165	-0.707107	Tiåvatnet	9.251	63.335	Norway
OTTTIA	1376	-0.176777	0.707107	0.141421	NA	-0.265165	0.707107	Tiåvatnet	9.251	63.335	Norway
OVSA	1262	0.0628573	-0.658898	-0.219792	0.179351	0.11992	-0.651095	Oberderdingen-Großvillars	8.76028	49.0425	Germany: South-West
OVSA	1335	-0.0515407	0.574044	-0.358635	0.0107663	-0.00376739	0.299157	Oberderdingen-Großvillars	8.76028	49.0425	Germany: South-West
OVSA	1408	-0.0113166	0.0848542	0.578427	-0.190117	-0.116152	0.351939	Oberderdingen-Großvillars	8.76028	49.0425	Germany: South-West
OYKJA	1297	0.235702	0.707107	0	NA	0.157135	0.707107	Vestre Oykjamyrtorn	6	59.49	Norway
OYKJA	1390	-0.235702	-0.707107	-5.55111e-17	NA	-0.157135	-0.707107	Vestre Oykjamyrtorn	6	59.49	Norway
PADUGU	1317	0.101015	0.707107	-0.282843	0.707107	0.101015	0.707107	Pas du Gu	-2.15	47.2383	France: Brittany
PADUGU	1406	-0.101015	-0.707107	0.282843	-0.707107	-0.101015	-0.707107	Pas du Gu	-2.15	47.2383	France: Brittany
PAKLICKIE	1260	0.254723	0.215899	-0.621034	-1.17939	0.0829092	0.585072	Paklickie lake	15.4918	52.3283	Baltic: South
PAKLICKIE	1282	-0.224187	0.412115	-0.585555	0.172092	-0.154019	0.161288	Paklickie lake	15.4918	52.3283	Baltic: South
PAKLICKIE	1306	-0.195716	1.00477	-0.160377	-0.121299	-0.172763	0.748731	Paklickie lake	15.4918	52.3283	Baltic: South
PAKLICKIE	1327	-0.1432	-0.152854	0.25161	-0.669498	-0.0730321	-0.290686	Paklickie lake	15.4918	52.3283	Baltic: South
PAKLICKIE	1351	-0.101918	-0.217851	-0.0239393	0.36503	-0.0789656	-0.229366	Paklickie lake	15.4918	52.3283	Baltic: South
PAKLICKIE	1372	0.264839	0.76401	0.37632	-0.0541297	0.335007	0.442805	Paklickie lake	15.4918	52.3283	Baltic: South
PAKLICKIE	1396	0.325756	-1.02162	-0.0236264	0.49407	0.230669	-0.589086	Paklickie lake	15.4918	52.3283	Baltic: South
PAKLICKIE	1418	0.0148243	-0.40148	0.215954	0.555534	0.0436784	-0.390434	Paklickie lake	15.4918	52.3283	Baltic: South
PAKLICKIE	1444	-0.195122	-0.60299	0.570647	0.437592	-0.213484	-0.438324	Paklickie lake	15.4918	52.3283	Baltic: South
PARIGNE2	1269	0.0939481	-0.243168	0.981071	1.55488	0.0939481	-0.243168	Tourbière de Landemarais	-1.18167	48.4417	France: Central
PARIGNE2	1305	0.798401	1.94072	0.58366	0.870578	0.798401	1.94072	Tourbière de Landemarais	-1.18167	48.4417	France: Central
PARIGNE2	1341	-0.6456	-0.600844	-0.246092	-0.619598	-0.6456	-0.600844	Tourbière de Landemarais	-1.18167	48.4417	France: Central
PARIGNE2	1376	-0.561317	-0.622144	0.353256	-0.194725	-0.561317	-0.622144	Tourbière de Landemarais	-1.18167	48.4417	France: Central
PARIGNE2	1409	-0.00739826	-0.053483	-0.589531	-0.576709	-0.00739826	-0.053483	Tourbière de Landemarais	-1.18167	48.4417	France: Central
PARIGNE2	1442	0.321966	-0.421082	-1.08236	-1.03442	0.321966	-0.421082	Tourbière de Landemarais	-1.18167	48.4417	France: Central
Parpary	1260	0.172476	1.097	-0.362093	-0.926773	0.181258	0.7986	Parpary	18.9408	53.9697	Baltic: South
Parpary	1286	-0.137719	0.744745	-0.181454	-0.896004	-0.128937	0.534408	Parpary	18.9408	53.9697	Baltic: South
Parpary	1292	-0.0877328	1.12956	-0.192611	-0.926773	-0.0789508	0.823018	Parpary	18.9408	53.9697	Baltic: South
Parpary	1297	0.412148	0.614516	-0.390438	-0.896004	0.319937	0.714467	Parpary	18.9408	53.9697	Baltic: South
Parpary	1302	-0.0523378	0.10463	-0.482967	-0.835608	-0.0435559	0.0543219	Parpary	18.9408	53.9697	Baltic: South
Parpary	1307	0.236942	-0.227453	-0.505741	-0.957542	0.144731	0.0829899	Parpary	18.9408	53.9697	Baltic: South
Parpary	1312	0.438296	0.0809675	-0.440418	-0.77407	0.447078	0.0365752	Parpary	18.9408	53.9697	Baltic: South
Parpary	1317	-0.024786	0.347547	-0.287716	-0.590599	-0.016004	0.23651	Parpary	18.9408	53.9697	Baltic: South
Parpary	1322	0.3606	0.0312595	-0.097021	-0.77407	0.369382	-0.000705837	Parpary	18.9408	53.9697	Baltic: South
Parpary	1327	0.163762	-0.097614	-0.28303	-0.366597	0.172544	-0.097361	Parpary	18.9408	53.9697	Baltic: South
Parpary	1332	-0.199875	-0.394367	0.397654	0.380958	-0.0900996	-0.597656	Parpary	18.9408	53.9697	Baltic: South
Parpary	1337	-0.0237069	0.588081	0.287688	-0.0138957	-0.115918	0.69464	Parpary	18.9408	53.9697	Baltic: South
Parpary	1343	-0.190576	-0.261755	0.306032	-0.258905	-0.0808014	-0.498197	Parpary	18.9408	53.9697	Baltic: South
Parpary	1347	0.0203634	0.162127	-0.152606	1.33679	0.0291454	0.0974449	Parpary	18.9408	53.9697	Baltic: South
Parpary	1352	0.453735	-0.50919	0.0589613	1.86997	0.159538	0.427148	Parpary	18.9408	53.9697	Baltic: South
Parpary	1356	-0.493807	-0.54413	0.308317	0.603678	-0.485025	-0.432248	Parpary	18.9408	53.9697	Baltic: South
Parpary	1361	-0.0651922	-0.739473	-0.117971	1.17362	-0.0564102	-0.578755	Parpary	18.9408	53.9697	Baltic: South
Parpary	1365	-0.241859	-1.08935	0.519072	0.455116	-0.132084	-1.11889	Parpary	18.9408	53.9697	Baltic: South
Parpary	1370	-0.342575	-0.826505	0.271161	1.56456	-0.333793	-0.64403	Parpary	18.9408	53.9697	Baltic: South
Parpary	1375	-0.312661	-0.445103	1.16957	0.42549	-0.202886	-0.635708	Parpary	18.9408	53.9697	Baltic: South
Parpary	1380	-0.359467	-0.787437	-0.116589	0.674979	-0.350685	-0.614728	Parpary	18.9408	53.9697	Baltic: South
Parpary	1385	0.266279	0.320785	0.299793	-0.222514	0.174068	0.494169	Parpary	18.9408	53.9697	Baltic: South
Parpary	1421	0.0076927	0.701159	-0.00759689	-0.0458076	0.117468	0.223988	Parpary	18.9408	53.9697	Baltic: South
PAVIN1	1282	0.690059	-0.625361	-0.361907	-0.76172	0.38891	0.0309733	Lake Pavin	2.88806	45.4953	France: Massif Central
PAVIN1	1286	0.129642	-0.075687	0.176129	0.315079	0.159831	-0.118419	Lake Pavin	2.88806	45.4953	France: Massif Central
PAVIN1	1290	0.596216	0.353979	0.339349	0.0637096	0.352836	0.741178	Lake Pavin	2.88806	45.4953	France: Massif Central
PAVIN1	1294	0.0922008	-0.0568733	-0.0878644	-0.0300269	0.12239	-0.102741	Lake Pavin	2.88806	45.4953	France: Massif Central
PAVIN1	1298	0.227858	-0.371891	-0.308811	-0.90271	0.258047	-0.365255	Lake Pavin	2.88806	45.4953	France: Massif Central
PAVIN1	1302	0.546701	-0.263357	-0.21618	0.485186	0.306317	0.22124	Lake Pavin	2.88806	45.4953	France: Massif Central
PAVIN1	1305	-0.0715094	-0.260346	0.35863	0.418751	-0.0413205	-0.272301	Lake Pavin	2.88806	45.4953	France: Massif Central
PAVIN1	1310	-0.0837458	-0.359119	0.10663	-0.541784	-0.0535568	-0.354612	Lake Pavin	2.88806	45.4953	France: Massif Central
PAVIN1	1314	-0.170871	-0.173737	-0.0504029	-0.468988	-0.140681	-0.200127	Lake Pavin	2.88806	45.4953	France: Massif Central
PAVIN1	1318	-0.306694	-0.250513	0.128008	0.272558	-0.276506	-0.264107	Lake Pavin	2.88806	45.4953	France: Massif Central
PAVIN1	1322	-0.543435	0.129947	-0.191349	0.309753	-0.513246	0.0529424	Lake Pavin	2.88806	45.4953	France: Massif Central
PAVIN1	1330	-0.625859	0.0201569	-0.0246044	0.101952	-0.59567	-0.038549	Lake Pavin	2.88806	45.4953	France: Massif Central
PAVIN1	1336	-0.505627	-0.237321	-0.260188	0.94569	-0.475438	-0.253114	Lake Pavin	2.88806	45.4953	France: Massif Central
PAVIN1	1337	-0.842322	0.154382	0.528673	1.56843	-0.812133	0.0733049	Lake Pavin	2.88806	45.4953	France: Massif Central
PAVIN1	1341	-0.243243	-0.48998	0.684052	2.02014	-0.213054	-0.463663	Lake Pavin	2.88806	45.4953	France: Massif Central
PAVIN1	1345	-0.193231	-0.224581	0.167131	1.01279	-0.163042	-0.242497	Lake Pavin	2.88806	45.4953	France: Massif Central
PAVIN1	1351	-0.446446	-0.561093	0.612024	2.4689	-0.416257	-0.522924	Lake Pavin	2.88806	45.4953	France: Massif Central
PAVIN1	1361	-0.188399	0.0147588	0.249058	1.11693	-0.158211	-0.0430474	Lake Pavin	2.88806	45.4953	France: Massif Central
PAVIN1	1369	0.305064	-0.126983	0.0952191	0.527714	0.335253	-0.161166	Lake Pavin	2.88806	45.4953	France: Massif Central
PAVIN1	1370	0.0241025	-0.338431	0.244825	-0.441277	0.0542915	-0.337372	Lake Pavin	2.88806	45.4953	France: Massif Central
PAVIN1	1382	-0.00784725	0.709385	0.118944	-0.58157	0.0223417	0.535808	Lake Pavin	2.88806	45.4953	France: Massif Central
PAVIN1	1390	-0.191204	0.382055	-0.154017	-0.800239	-0.161015	0.263033	Lake Pavin	2.88806	45.4953	France: Massif Central
PAVIN1	1394	0.0433789	0.395653	-0.311281	-0.682748	0.0735679	0.274365	Lake Pavin	2.88806	45.4953	France: Massif Central
PAVIN1	1407	0.0268876	0.486515	-0.34777	-1.31983	0.0570766	0.350083	Lake Pavin	2.88806	45.4953	France: Massif Central
PAVIN1	1417	0.188093	0.48413	0.224122	-1.05611	0.218282	0.348095	Lake Pavin	2.88806	45.4953	France: Massif Central
PAVIN1	1421	0.463789	1.31834	-0.531871	-0.881649	0.493978	1.04327	Lake Pavin	2.88806	45.4953	France: Massif Central
PAVIN1	1427	0.891869	-0.186231	-0.412675	-1.49429	0.922058	-0.210539	Lake Pavin	2.88806	45.4953	France: Massif Central
PAVIN1	1439	0.120276	0.640871	-0.351705	-1.29098	0.150465	0.478713	Lake Pavin	2.88806	45.4953	France: Massif Central
PAVIN1	1445	0.0742961	-0.488665	-0.422167	-0.373661	0.104485	-0.462568	Lake Pavin	2.88806	45.4953	France: Massif Central
PAVIN2	1290	0.0119066	0.384477	-0.014307	0.0604796	0.0119066	0.384477	Lake Pavin	2.88806	45.4953	France: Massif Central
PAVIN2	1360	-0.126149	0.266652	-0.790151	-1.02351	-0.126149	0.266652	Lake Pavin	2.88806	45.4953	France: Massif Central
PAVIN2	1393	0.114243	-0.651129	0.804458	0.963029	0.114243	-0.651129	Lake Pavin	2.88806	45.4953	France: Massif Central
PAWLUG	1302.6	-0.174781	0.343664	-0.307064	-1.08389	-0.104506	0.0820604	Pawski Ług	15.2755	52.3294	Baltic: South
PAWLUG	1343.9	-0.0132319	0.471323	-0.181384	-0.0475622	0.0558226	0.180856	Pawski Ług	15.2755	52.3294	Baltic: South
PAWLUG	1359.7	-0.261261	-0.961683	-0.222198	0.212413	-0.2437	-0.765165	Pawski Ług	15.2755	52.3294	Baltic: South
PAWLUG	1376.2	-0.243575	-0.475138	0.265215	0.724765	-0.288246	-0.244675	Pawski Ług	15.2755	52.3294	Baltic: South
PAWLUG	1397.5	0.0929966	0.302193	-0.370898	0.0229306	-0.0817508	0.663513	Pawski Ług	15.2755	52.3294	Baltic: South
PAWLUG	1424.4	0.160454	0.679992	-0.0980899	-0.87451	0.0617977	0.756636	Pawski Ług	15.2755	52.3294	Baltic: South
PAWLUG	1434.5	0.0721817	-0.184531	0.0840849	-0.6463	0.2014	-0.461444	Pawski Ług	15.2755	52.3294	Baltic: South
PAWLUG	1447	0.367216	-0.17582	0.830334	1.69216	0.399182	-0.211781	Pawski Ług	15.2755	52.3294	Baltic: South
PENANEGR	1310	-0.217896	0.0220699	-0.321331	-0.120564	-0.217896	0.0220699	Peña Negra	-5.79222	40.3347	Spain: Central System
PENANEGR	1372	0.131249	0.000428575	0.378471	0.232136	0.131249	0.000428575	Peña Negra	-5.79222	40.3347	Spain: Central System
PENANEGR	1434	0.0866473	-0.0224985	-0.0571398	-0.111572	0.0866473	-0.0224985	Peña Negra	-5.79222	40.3347	Spain: Central System
PET	1262	0.148809	1.76014	0.703546	0.484987	-0.0417089	1.80848	Petrešiūnai	25.7033	55.8476	Baltic: East
PET	1301	0.302974	-0.611406	0.984258	-0.0375629	0.489424	-1.0291	Petrešiūnai	25.7033	55.8476	Baltic: East
PET	1312	-0.233012	-0.611406	0.806028	1.49423	-0.107362	-0.826439	Petrešiūnai	25.7033	55.8476	Baltic: East
PET	1332	0.0536598	0.731568	-0.392858	0.175835	0.0802474	0.399086	Petrešiūnai	25.7033	55.8476	Baltic: East
PET	1339	-0.110294	-0.611406	-0.479041	-0.4309	-0.125474	-0.357002	Petrešiūnai	25.7033	55.8476	Baltic: East
PET	1345	0.415987	0.0547935	0.48781	0.147452	0.39359	0.111185	Petrešiūnai	25.7033	55.8476	Baltic: East
PET	1352	0.055643	0.392835	-0.23152	0.172229	0.0804442	0.17922	Petrešiūnai	25.7033	55.8476	Baltic: East
PET	1359	0.0410903	-0.611406	-0.587577	-0.54093	-0.0709979	-0.0339768	Petrešiūnai	25.7033	55.8476	Baltic: East
PET	1365	-0.401149	-0.611406	0.0303133	-0.667088	-0.392502	-0.436429	Petrešiūnai	25.7033	55.8476	Baltic: East
PET	1372	0.0153677	0.398831	-0.340964	-0.363626	0.0256891	0.231483	Petrešiūnai	25.7033	55.8476	Baltic: East
PET	1379	0.196043	0.0259374	-0.523202	-0.57176	0.235974	-0.115813	Petrešiūnai	25.7033	55.8476	Baltic: East
PET	1385	-0.485117	-0.30707	-0.456793	0.137133	-0.567324	0.069308	Petrešiūnai	25.7033	55.8476	Baltic: East
PEZOU	1339	-0.0883884	0	-1.11022e-16	-0.707107	-0.0883884	0	Pezou	1.15083	47.8708	France: Central
PEZOU	1446	0.0883884	0	5.55111e-17	0.707107	0.0883884	0	Pezou	1.15083	47.8708	France: Central
PICO	1372	2.77556e-17	0.707107	-0.353553	-0.707107	2.77556e-17	0.707107	Puerto del Pico	-5.01444	40.3233	Spain: Central System
PICO	1428	1.38778e-17	-0.707107	0.353553	0.707107	1.38778e-17	-0.707107	Puerto del Pico	-5.01444	40.3233	Spain: Central System
PINBLANC	1348	-0.511812	-0.737224	-0.382179	-0.414622	-0.511812	-0.737224	Fuente del Pino Blanco	-4.9775	40.2361	Spain: Central System
PINBLANC	1350	-0.526791	-0.177485	-0.0847898	-0.681404	-0.526791	-0.177485	Fuente del Pino Blanco	-4.9775	40.2361	Spain: Central System
PINBLANC	1351	-0.148685	-0.301167	-0.493275	-0.313797	-0.148685	-0.301167	Fuente del Pino Blanco	-4.9775	40.2361	Spain: Central System
PINBLANC	1352	0.178276	-0.40869	0.318425	0.205808	0.178276	-0.40869	Fuente del Pino Blanco	-4.9775	40.2361	Spain: Central System
PINBLANC	1354	-0.198846	0.0192055	0.38719	-0.681404	-0.198846	0.0192055	Fuente del Pino Blanco	-4.9775	40.2361	Spain: Central System
PINBLANC	1356	-0.209438	-0.626685	-0.338339	0.00998955	-0.209438	-0.626685	Fuente del Pino Blanco	-4.9775	40.2361	Spain: Central System
PINBLANC	1357	-0.448064	-0.458171	0.379284	-0.681404	-0.448064	-0.458171	Fuente del Pino Blanco	-4.9775	40.2361	Spain: Central System
PINBLANC	1359	-0.13391	-0.112407	-0.512433	-0.681404	-0.13391	-0.112407	Fuente del Pino Blanco	-4.9775	40.2361	Spain: Central System
PINBLANC	1362	-0.00969602	0.0239993	-0.28438	0.165438	-0.00969602	0.0239993	Fuente del Pino Blanco	-4.9775	40.2361	Spain: Central System
PINBLANC	1364	0.802218	1.93178	-0.533294	-0.254699	0.802218	1.93178	Fuente del Pino Blanco	-4.9775	40.2361	Spain: Central System
PINBLANC	1367	0.813943	0.148913	-0.620354	0.149543	0.813943	0.148913	Fuente del Pino Blanco	-4.9775	40.2361	Spain: Central System
PINBLANC	1371	-0.129121	1.72445	-0.437933	1.12379	-0.129121	1.72445	Fuente del Pino Blanco	-4.9775	40.2361	Spain: Central System
PINBLANC	1374	0.648223	0.409686	-0.474011	1.47372	0.648223	0.409686	Fuente del Pino Blanco	-4.9775	40.2361	Spain: Central System
PINBLANC	1379	0.0328099	-0.22902	0.451858	2.20935	0.0328099	-0.22902	Fuente del Pino Blanco	-4.9775	40.2361	Spain: Central System
PINBLANC	1384	-0.373394	-0.0477037	-0.253241	0.742201	-0.373394	-0.0477037	Fuente del Pino Blanco	-4.9775	40.2361	Spain: Central System
PINBLANC	1390	-0.0353622	-0.339787	0.502553	-0.681404	-0.0353622	-0.339787	Fuente del Pino Blanco	-4.9775	40.2361	Spain: Central System
PINBLANC	1396	0.466234	-0.293736	-0.252612	-0.343174	0.466234	-0.293736	Fuente del Pino Blanco	-4.9775	40.2361	Spain: Central System
PINBLANC	1403	0.400812	-0.359762	0.132569	-0.346137	0.400812	-0.359762	Fuente del Pino Blanco	-4.9775	40.2361	Spain: Central System
PINBLANC	1411	-0.20313	-0.268091	-0.281131	-0.0198118	-0.20313	-0.268091	Fuente del Pino Blanco	-4.9775	40.2361	Spain: Central System
PINBLANC	1420	-0.388472	0.887874	0.699924	-0.681404	-0.388472	0.887874	Fuente del Pino Blanco	-4.9775	40.2361	Spain: Central System
PINBLANC	1429	0.231819	-0.437953	0.0535354	-0.681404	0.231819	-0.437953	Fuente del Pino Blanco	-4.9775	40.2361	Spain: Central System
PINBLANC	1439	0.0306417	0.107552	0.588015	0.237973	0.0306417	0.107552	Fuente del Pino Blanco	-4.9775	40.2361	Spain: Central System
PINBLANC	1450	-0.288253	-0.455581	1.43462	0.144258	-0.288253	-0.455581	Fuente del Pino Blanco	-4.9775	40.2361	Spain: Central System
POUPINIE	1264	-0.173954	-0.382524	0.0321374	1.08034	-0.173954	-0.382524	Marais de la Poupinière	-1.301	47.241	France: Brittany
POUPINIE	1295	0.322741	-0.564436	0.149912	-1.53541	0.322741	-0.564436	Marais de la Poupinière	-1.301	47.241	France: Brittany
POUPINIE	1327	-0.203049	0.370811	0.0487944	0.0503258	-0.203049	0.370811	Marais de la Poupinière	-1.301	47.241	France: Brittany
POUPINIE	1358	-0.0646943	-0.847885	-0.713945	-0.686575	-0.0646943	-0.847885	Marais de la Poupinière	-1.301	47.241	France: Brittany
POUPINIE	1390	0.511596	1.05852	0.352667	0.0951206	0.511596	1.05852	Marais de la Poupinière	-1.301	47.241	France: Brittany
POUPINIE	1421	-0.392641	0.365517	0.130435	0.996204	-0.392641	0.365517	Marais de la Poupinière	-1.301	47.241	France: Brittany
PRADELL	1289.26	0.0814012	-1.24776	-0.00215052	-0.703459	0.0814012	-1.24776	Pradell	1.54778	42.2889	Spain: Catalonia
PRADELL	1336.94	-0.254787	0.22355	-0.367721	-0.693528	-0.254787	0.22355	Pradell	1.54778	42.2889	Spain: Catalonia
PRADELL	1384.62	0.200074	1.17113	-0.239655	1.39783	0.200074	1.17113	Pradell	1.54778	42.2889	Spain: Catalonia
PRADELL	1432.3	-0.026689	-0.146924	0.609527	-0.000841464	-0.026689	-0.146924	Pradell	1.54778	42.2889	Spain: Catalonia
PRAVER	1258	-0.392837	-0.141421	0.707107	0.707107	-0.31427	-0.235702	Lac de Praver	5.85639	45.0736	France: Savoy
PRAVER	1301	0.392837	0.141421	-0.707107	-0.707107	0.31427	0.235702	Lac de Praver	5.85639	45.0736	France: Savoy
PUREKN	1307	0.0883884	0.353553	0.424264	0.707107	0.176777	0.141421	Puscizna Rekowianska	19.8167	49.4833	Poland
PUREKN	1440	-0.0883884	-0.353553	-0.424264	-0.707107	-0.176777	-0.141421	Puscizna Rekowianska	19.8167	49.4833	Poland
Radzyn	1251	0.224529	1.79078	0.0276612	0.941292	0.113212	1.64921	Radzyn	18.9333	53.3833	Baltic: South
Radzyn	1259	-0.0205168	0.190746	-0.128049	1.44469	-0.131834	0.449183	Radzyn	18.9333	53.3833	Baltic: South
Radzyn	1266	0.370373	0.269848	0.0715679	-0.274154	0.403467	0.111376	Radzyn	18.9333	53.3833	Baltic: South
Radzyn	1273	-0.0476708	0.105137	0.324138	-1.02217	-0.0867823	0.186409	Radzyn	18.9333	53.3833	Baltic: South
Radzyn	1280	-0.18203	-0.580849	0.03042	0.23742	-0.0767298	-0.725213	Radzyn	18.9333	53.3833	Baltic: South
Radzyn	1286	0.0486859	0.227433	0.0491723	-0.0261993	-0.0626316	0.476698	Radzyn	18.9333	53.3833	Baltic: South
Radzyn	1291	0.146006	-0.118455	0.0758504	-0.570811	0.1791	-0.17985	Radzyn	18.9333	53.3833	Baltic: South
Radzyn	1296	-0.122105	0.0893286	-0.00484238	-0.261416	-0.089011	-0.0240131	Radzyn	18.9333	53.3833	Baltic: South
Radzyn	1300	0.325655	-0.677196	-0.238003	-0.0302865	0.106029	0.0960755	Radzyn	18.9333	53.3833	Baltic: South
Radzyn	1305	0.196899	-0.155141	0.265766	-0.534504	0.229993	-0.207366	Radzyn	18.9333	53.3833	Baltic: South
Radzyn	1310	0.209319	0.840055	-0.485478	-1.33946	0.242413	0.539032	Radzyn	18.9333	53.3833	Baltic: South
Radzyn	1315	0.203051	-0.565041	-0.135173	-0.569176	0.0917332	-0.117658	Radzyn	18.9333	53.3833	Baltic: South
Radzyn	1321	0.343626	0.282823	-0.156073	-0.633958	0.448927	-0.0774589	Radzyn	18.9333	53.3833	Baltic: South
Radzyn	1332	-0.0379676	-0.775	-0.474238	-0.712771	-0.0770791	-0.473693	Radzyn	18.9333	53.3833	Baltic: South
Radzyn	1343	-0.23569	-0.884322	-0.552739	-0.285256	-0.0581836	-1.15138	Radzyn	18.9333	53.3833	Baltic: South
Radzyn	1354	-0.22534	-0.123525	-0.210334	0.61943	-0.264451	0.0149128	Radzyn	18.9333	53.3833	Baltic: South
Radzyn	1365	-0.0531042	0.142542	0.34767	0.234151	-0.0922158	0.214463	Radzyn	18.9333	53.3833	Baltic: South
Radzyn	1376	0.0312736	-0.24576	-0.100974	0.448384	0.136574	-0.473896	Radzyn	18.9333	53.3833	Baltic: South
Radzyn	1385	-0.201501	-0.131429	-0.235447	-0.647513	-0.168406	-0.189581	Radzyn	18.9333	53.3833	Baltic: South
Radzyn	1394	-0.420371	0.12891	0.0694115	0.0585415	-0.387276	0.00567303	Radzyn	18.9333	53.3833	Baltic: South
Radzyn	1402	0.0631596	-0.397497	0.476462	1.42344	0.16846	-0.587698	Radzyn	18.9333	53.3833	Baltic: South
Radzyn	1411	-0.0921734	-0.00629966	0.124657	0.505603	-0.059079	-0.0957343	Radzyn	18.9333	53.3833	Baltic: South
Radzyn	1423	-0.145509	0.559627	-0.0194612	0.313952	-0.148518	0.427994	Radzyn	18.9333	53.3833	Baltic: South
Radzyn	1437	-0.378598	0.0332818	0.878035	0.680772	-0.41771	0.132518	Radzyn	18.9333	53.3833	Baltic: South
RANDULA	1256	0.513357	-0.335475	0.354795	-0.41091	0.513357	-0.335475	Prados de Randulanda	-2.74361	42.8033	Spain: North
RANDULA	1269	0.418969	-0.994814	0.415952	-0.302373	0.418969	-0.994814	Prados de Randulanda	-2.74361	42.8033	Spain: North
RANDULA	1281	0.427015	-0.682978	0.431795	-0.501193	0.427015	-0.682978	Prados de Randulanda	-2.74361	42.8033	Spain: North
RANDULA	1292	-0.00890406	-0.798361	0.0843311	-0.230306	-0.00890406	-0.798361	Prados de Randulanda	-2.74361	42.8033	Spain: North
RANDULA	1303	-0.0486645	-0.753387	-0.165635	-0.654185	-0.0486645	-0.753387	Prados de Randulanda	-2.74361	42.8033	Spain: North
RANDULA	1315	-0.521521	-0.555272	0.505557	-0.757337	-0.521521	-0.555272	Prados de Randulanda	-2.74361	42.8033	Spain: North
RANDULA	1327	-0.435603	-0.207963	0.224415	-0.0861187	-0.435603	-0.207963	Prados de Randulanda	-2.74361	42.8033	Spain: North
RANDULA	1339	-0.445675	0.0910757	-0.101794	-0.43108	-0.445675	0.0910757	Prados de Randulanda	-2.74361	42.8033	Spain: North
RANDULA	1350	0.251913	1.42166	-0.70042	-0.236268	0.251913	1.42166	Prados de Randulanda	-2.74361	42.8033	Spain: North
RANDULA	1361	-0.312842	0.664279	-0.234575	2.64433	-0.312842	0.664279	Prados de Randulanda	-2.74361	42.8033	Spain: North
RANDULA	1373	0.442173	0.921485	-0.548247	-0.443901	0.442173	0.921485	Prados de Randulanda	-2.74361	42.8033	Spain: North
RANDULA	1383	0.386625	0.362644	-0.472169	-0.40245	0.386625	0.362644	Prados de Randulanda	-2.74361	42.8033	Spain: North
RANDULA	1392	0.183211	0.701711	-0.15808	-0.140126	0.183211	0.701711	Prados de Randulanda	-2.74361	42.8033	Spain: North
RANDULA	1400	-0.00110712	0.467611	-0.31749	0.359544	-0.00110712	0.467611	Prados de Randulanda	-2.74361	42.8033	Spain: North
RANDULA	1409	-0.336888	0.77164	-0.573283	1.25786	-0.336888	0.77164	Prados de Randulanda	-2.74361	42.8033	Spain: North
RANDULA	1420	-0.382245	-0.197502	1.21792	0.327811	-0.382245	-0.197502	Prados de Randulanda	-2.74361	42.8033	Spain: North
RANDULA	1431	-0.236036	-0.738394	0.0232491	0.330263	-0.236036	-0.738394	Prados de Randulanda	-2.74361	42.8033	Spain: North
RANDULA	1443	0.106221	-0.137961	0.013682	-0.323561	0.106221	-0.137961	Prados de Randulanda	-2.74361	42.8033	Spain: North
RÅS	1274.83	0.033446	0.664494	0.795795	0.0219641	0.028158	0.510269	Råshult	14.1997	56.6147	Sweden
RÅS	1311.25	-0.169236	-0.566642	-0.0209982	-1.34641	-0.144816	-0.479925	Råshult	14.1997	56.6147	Sweden
RÅS	1358.33	0.237197	0.54405	-0.0610695	0.26878	0.0930399	0.732391	Råshult	14.1997	56.6147	Sweden
RÅS	1435.33	-0.101407	-0.641902	-0.713727	1.05567	0.0236184	-0.762735	Råshult	14.1997	56.6147	Sweden
REDONDO	1253	-0.104845	0.101116	0.497547	0.767948	-0.104845	0.101116	El Redondo	-5.65694	40.2214	Spain: Central System
REDONDO	1307	-0.00143102	-0.933667	-0.098506	0.362814	-0.00143102	-0.933667	El Redondo	-5.65694	40.2214	Spain: Central System
REDONDO	1382	0.106276	0.832551	-0.399041	-1.13076	0.106276	0.832551	El Redondo	-5.65694	40.2214	Spain: Central System
REGET	1253	1.85037e-17	0.353553	0.235702	-0.707107	1.85037e-17	0.353553	Regetovka	21.2792	49.425	Poland
REGET	1374	-1.85037e-17	-0.353553	-0.235702	0.707107	-1.85037e-17	-0.353553	Regetovka	21.2792	49.425	Poland
RICKSY	1265	-0.252558	0.5	0.400446	-0.652565	-0.252558	0.5	Ricksy Ball	-3.80847	51.131	England: Devon
RICKSY	1319	-0.3541	-0.5	-0.0837952	-0.0730065	-0.3541	-0.5	Ricksy Ball	-3.80847	51.131	England: Devon
RICKSY	1374	0.777297	0.5	0.134517	1.37814	0.777297	0.5	Ricksy Ball	-3.80847	51.131	England: Devon
RICKSY	1428	-0.17064	-0.5	-0.451167	-0.652565	-0.17064	-0.5	Ricksy Ball	-3.80847	51.131	England: Devon
ROMAN	1284	3.17207e-17	5.55111e-17	0	0	3.17207e-17	5.55111e-17	Roman Lode	-3.7843	51.1286	England: Devon
ROMAN	1423	4.7581e-17	1.11022e-16	0	-5.55111e-17	4.7581e-17	1.11022e-16	Roman Lode	-3.7843	51.1286	England: Devon
ROTÄ	1300	-0.0340134	-0.318803	0.466933	-0.295735	0.0114411	-0.364103	Rosts Täppa	13.4392	56.3256	Sweden
ROTÄ	1320	0.449486	0.318714	-0.331161	1.44414	0.494941	0.114035	Rosts Täppa	13.4392	56.3256	Sweden
ROTÄ	1370	-0.0113142	-0.770027	0.0975968	-0.574204	-0.147678	-0.202521	Rosts Täppa	13.4392	56.3256	Sweden
ROTÄ	1450	-0.404158	0.770117	-0.233369	-0.574204	-0.358704	0.452588	Rosts Täppa	13.4392	56.3256	Sweden
ROUSSY	1267	0.168906	0.103939	0.569974	-1.00595	0.168906	0.103939	Tourbière de Roussy	2.5175	45.0761	France: Massif Central
ROUSSY	1335	-0.120724	-0.234402	-0.0593269	0.567149	-0.120724	-0.234402	Tourbière de Roussy	2.5175	45.0761	France: Massif Central
ROUSSY	1403	-0.0481817	0.130463	-0.510647	0.438802	-0.0481817	0.130463	Tourbière de Roussy	2.5175	45.0761	France: Massif Central
RYONANSU	1294	-0.353553	0	-0.707107	-0.707107	-0.441942	0.235702	Ryönänsuo	24.1667	60.4333	Baltic: East
RYONANSU	1409	0.353553	-5.55111e-17	0.707107	0.707107	0.441942	-0.235702	Ryönänsuo	24.1667	60.4333	Baltic: East
Rywald	1264	-0.141719	0.11172	-0.294004	1.13182	-0.174846	0.158326	Rywald	19.0536	53.3742	Baltic: South
Rywald	1289	0.286924	1.1197	0.478005	1.49601	0.154417	1.13792	Rywald	19.0536	53.3742	Baltic: South
Rywald	1313	-0.00504789	0.599272	-0.266981	0.478316	-0.0381748	0.523989	Rywald	19.0536	53.3742	Baltic: South
Rywald	1336	0.0463569	-0.751393	0.0366792	-1.10603	0.112611	-0.712616	Rywald	19.0536	53.3742	Baltic: South
Rywald	1357	0.234773	-0.372936	-0.616336	-0.200856	0.102265	0.0184401	Rywald	19.0536	53.3742	Baltic: South
Rywald	1377	0.0178629	-0.692272	-0.516494	-1.09943	-0.015264	-0.444669	Rywald	19.0536	53.3742	Baltic: South
Rywald	1396	-0.463302	-0.766721	0.417316	-0.200856	-0.297667	-0.947718	Rywald	19.0536	53.3742	Baltic: South
Rywald	1416	0.0154834	0.269408	0.368291	0.123023	0.181118	-0.170622	Rywald	19.0536	53.3742	Baltic: South
Rywald	1438	0.00866827	0.48322	0.393524	-0.621998	-0.0244587	0.436951	Rywald	19.0536	53.3742	Baltic: South
S2P	1252	0.141061	0.461298	-0.469901	-0.447214	0.141061	0.461298	Elefsis	23.45	38	Greece
S2P	1292	0.110262	0.576479	1.53158	1.78885	0.110262	0.576479	Elefsis	23.45	38	Greece
S2P	1332	0.661552	-0.137883	0.212762	-0.447214	0.661552	-0.137883	Elefsis	23.45	38	Greece
S2P	1372	-0.289351	-0.273236	-0.617142	-0.447214	-0.289351	-0.273236	Elefsis	23.45	38	Greece
S2P	1420	-0.623524	-0.626658	-0.657299	-0.447214	-0.623524	-0.626658	Elefsis	23.45	38	Greece
S84	1272	0.25713	-6.66134e-16	-0.618718	-0.707107	0.321412	-0.141421	Lake Skrzetuszewskie 1	17.3606	52.55	Poland
S84	1438	-0.25713	-6.66134e-16	0.618718	0.707107	-0.321412	0.141421	Lake Skrzetuszewskie 1	17.3606	52.55	Poland
S87	1298	-0.212132	-0.235702	0.53033	0.353553	-0.282843	-1.66534e-16	Lake Skrzetuszewskie 2	17.3606	52.55	Poland
S87	1389	0.212132	0.235702	-0.53033	-0.353553	0.282843	-1.11022e-16	Lake Skrzetuszewskie 2	17.3606	52.55	Poland
SELIKHOV	1264	0.0883884	NA	-0.235702	NA	1.38778e-17	0.707107	Selikhovo	35.7747	53.2281	Russia
SELIKHOV	1400	-0.0883884	NA	0.235702	NA	5.55111e-17	-0.707107	Selikhovo	35.7747	53.2281	Russia
SERRANIL	1324	-0.254665	NA	-0.57735	NA	-0.254665	NA	Puerto de Serranillos	-4.93417	40.3072	Spain: Central System
SERRANIL	1396	0.0843353	NA	1.1547	NA	0.0843353	NA	Puerto de Serranillos	-4.93417	40.3072	Spain: Central System
SERRANIL	1446	0.17033	NA	-0.57735	NA	0.17033	NA	Puerto de Serranillos	-4.93417	40.3072	Spain: Central System
SETESGR	1276	0.141421	NA	-0.707107	0.707107	0.212132	-0.707107	Grostj¢rna	7.441	58.3216	Norway
SETESGR	1385	-0.141421	NA	0.707107	-0.707107	-0.212132	0.707107	Grostj¢rna	7.441	58.3216	Norway
SETESR	1263	0.133429	0.31899	-0.421872	-0.0524793	0.130866	0.221204	Reiarsdalsvatn	7.479	58.1935	Norway
SETESR	1322	-0.157327	-0.68101	0.493841	0.0399115	-0.192782	-0.335822	Reiarsdalsvatn	7.479	58.1935	Norway
SETESR	1380	0.204508	0.239838	-0.191357	-0.863582	0.341868	-0.297974	Reiarsdalsvatn	7.479	58.1935	Norway
SETESR	1436	-0.180611	0.122182	0.119388	0.87615	-0.279952	0.412592	Reiarsdalsvatn	7.479	58.1935	Norway
SIG	1283.47	0.0534055	0.582695	-0.0209583	1.78885	-0.0784223	0.700677	Siggaboda	14.5544	56.4544	Sweden
SIG	1319.71	0.652503	0.382069	-1.16142	-0.447214	0.512292	0.566974	Siggaboda	14.5544	56.4544	Sweden
SIG	1358.29	0.322516	0.535429	1.43575	-0.447214	0.425121	0.196362	Siggaboda	14.5544	56.4544	Sweden
SIG	1396.88	-0.615352	-0.725379	-0.102729	-0.447214	-0.547672	-0.679394	Siggaboda	14.5544	56.4544	Sweden
SIG	1432.65	-0.413073	-0.774815	-0.150643	-0.447214	-0.311319	-0.784619	Siggaboda	14.5544	56.4544	Sweden
SILBERHO	1278	0.26039	0.496309	0.342131	0.222922	0.281549	0.35473	Silberhohl	10.1827	51.9102	Germany: North-West
SILBERHO	1309	-0.223192	-0.624907	0.183129	0.347755	-0.172429	-0.601452	Silberhohl	10.1827	51.9102	Germany: North-West
SILBERHO	1340	-0.755642	-0.854167	0.504687	-0.310391	-0.663955	-0.866708	Silberhohl	10.1827	51.9102	Germany: North-West
SILBERHO	1371	-0.0171113	-0.0881256	0.148804	-0.238393	-0.0653019	0.0258808	Silberhohl	10.1827	51.9102	Germany: North-West
SILBERHO	1401	0.060446	0.232971	-0.64768	-0.551492	0.124363	0.0585427	Silberhohl	10.1827	51.9102	Germany: North-West
SILBERHO	1432	0.67511	0.837919	-0.531071	0.529599	0.495774	1.029	Silberhohl	10.1827	51.9102	Germany: North-West
SKÄ	1301	-0.0919914	0.487799	0.534669	0.874532	-0.203829	0.645444	Skärpingegöl	14.7233	57.1514	Sweden
SKÄ	1330	0.73212	-0.534648	1.16636	0.44694	0.741722	-0.42499	Skärpingegöl	14.7233	57.1514	Sweden
SKÄ	1348	-0.10166	1.36529	-0.168747	0.0438564	-0.059426	0.918381	Skärpingegöl	14.7233	57.1514	Sweden
SKÄ	1376	-0.240039	-0.894127	-0.741791	-1.00112	-0.129893	-0.94596	Skärpingegöl	14.7233	57.1514	Sweden
SKÄ	1402	-0.0563885	-0.409243	-0.0722109	-0.50912	0.0239607	-0.507805	Skärpingegöl	14.7233	57.1514	Sweden
SKÄ	1427	-0.242041	-0.0150682	-0.718277	0.144915	-0.372534	0.31493	Skärpingegöl	14.7233	57.1514	Sweden
SONENBGM	1294	-0.3019	0.545539	-0.160942	1.26328	-0.318421	0.46617	Sonnenberger Moor	10.3058	51.465	Germany: North-West
SONENBGM	1360	0.0407174	-0.728196	-0.200822	0.514637	-0.0135083	-0.484951	Sonnenberger Moor	10.3058	51.465	Germany: North-West
SONENBGM	1382	-0.172134	0.487128	-0.224733	-0.616513	-0.0824188	0.228215	Sonnenberger Moor	10.3058	51.465	Germany: North-West
SONENBGM	1404	-0.247766	-0.372881	0.33267	-1.10698	-0.119517	-0.529152	Sonnenberger Moor	10.3058	51.465	Germany: North-West
SONENBGM	1448	0.681082	0.0684099	0.253827	-0.0544303	0.533865	0.319718	Sonnenberger Moor	10.3058	51.465	Germany: North-West
SOTOM	1259	0.38274	0.349158	0.0265735	-0.0435276	0.38274	0.349158	Sotombo	-3.65417	43.2358	Spain: North
SOTOM	1290	0.169581	0.0230929	-1.28466	-1.20394	0.169581	0.0230929	Sotombo	-3.65417	43.2358	Spain: North
SOTOM	1322	0.029879	0.624199	-0.774129	0.18377	0.029879	0.624199	Sotombo	-3.65417	43.2358	Spain: North
SOTOM	1354	-0.395093	0.8404	0.318579	-0.185898	-0.395093	0.8404	Sotombo	-3.65417	43.2358	Spain: North
SOTOM	1386	-0.192441	-0.157247	0.283385	1.329	-0.192441	-0.157247	Sotombo	-3.65417	43.2358	Spain: North
SOTOM	1418	0.0476489	-0.606686	1.26571	-1.20394	0.0476489	-0.606686	Sotombo	-3.65417	43.2358	Spain: North
SOTOM	1450	-0.0423148	-1.07292	0.164535	1.12453	-0.0423148	-1.07292	Sotombo	-3.65417	43.2358	Spain: North
StBolC	1251	-0.236637	0.615661	-0.418541	0.640777	-0.168593	0.356441	Stará Boleslav (čistička)	14.6674	50.1979	Czechia
StBolC	1268	-0.0553406	0.0565754	-0.140238	-0.595697	-0.130197	0.194973	Stará Boleslav (čistička)	14.6674	50.1979	Czechia
StBolC	1285	0.00237693	0.158796	0.175454	0.241581	-0.103503	0.338797	Stará Boleslav (čistička)	14.6674	50.1979	Czechia
StBolC	1303	-0.0624577	-0.235935	-0.267072	-0.527112	-0.0842338	-0.145196	Stará Boleslav (čistička)	14.6674	50.1979	Czechia
StBolC	1320	0.352058	-0.595098	0.650398	0.24045	0.486527	-0.745015	Stará Boleslav (čistička)	14.6674	50.1979	Czechia
StBolH	1259.92	-0.312325	0.386979	0.369661	-0.914275	-0.178606	0.0421442	Stará Boleslav - hradiště	14.6674	50.1979	Czechia
StBolH	1281.75	-0.470024	0.276606	-0.0417355	-1.30182	-0.384182	0.0496021	Stará Boleslav - hradiště	14.6674	50.1979	Czechia
StBolH	1303.57	0.0385346	0.0943081	0.0922493	0.0626445	0.027234	0.0980477	Stará Boleslav - hradiště	14.6674	50.1979	Czechia
StBolH	1325.4	0.654776	0.495076	-0.31474	0.404885	0.545979	0.613656	Stará Boleslav - hradiště	14.6674	50.1979	Czechia
StBolH	1347.22	0.13639	0.457622	0.446406	0.908155	-0.0371887	0.713255	Stará Boleslav - hradiště	14.6674	50.1979	Czechia
StBolH	1369.05	0.294223	-1.00205	-0.241448	-0.0612079	0.306136	-0.825461	Stará Boleslav - hradiště	14.6674	50.1979	Czechia
StBolH	1390.88	-0.264207	-0.643957	-0.40582	0.013843	-0.250129	-0.543321	Stará Boleslav - hradiště	14.6674	50.1979	Czechia
StBolH	1412.7	-0.0773682	-0.0645899	0.0954274	0.887778	-0.0292429	-0.147923	Stará Boleslav - hradiště	14.6674	50.1979	Czechia
STEERMOS	1256	-2.77556e-17	0.235702	0.141421	-0.707107	0.0883884	2.77556e-17	Steerenmoos	8.2	47.8	Germany: South-West
STEERMOS	1364	-5.55111e-17	-0.235702	-0.141421	0.707107	-0.0883884	2.77556e-17	Steerenmoos	8.2	47.8	Germany: South-West
STEERTMO	1265	0.28579	0.891739	-0.0636346	0.292669	0.112121	1.05956	Steertmoor Fickmühlen	8.454	53.3848	Germany: North-West
STEERTMO	1295	0.19178	0.0206286	0.325407	-0.0647055	0.161126	0.0844444	Steertmoor Fickmühlen	8.454	53.3848	Germany: North-West
STEERTMO	1325	0.114927	-0.285023	-0.647531	-0.773021	0.0271682	-0.0163107	Steertmoor Fickmühlen	8.454	53.3848	Germany: North-West
STEERTMO	1356	-0.156964	1.00445	0.833782	-0.40727	-0.0781244	0.575947	Steertmoor Fickmühlen	8.454	53.3848	Germany: North-West
STEERTMO	1386	-0.312381	-0.632813	0.673646	1.70833	-0.288451	-0.528451	Steertmoor Fickmühlen	8.454	53.3848	Germany: North-West
STEERTMO	1416	0.171936	-0.364205	-0.919709	-1.17655	0.193917	-0.322611	Steertmoor Fickmühlen	8.454	53.3848	Germany: North-West
STEERTMO	1446	-0.295089	-0.634773	-0.20196	0.420542	-0.127756	-0.852579	Steertmoor Fickmühlen	8.454	53.3848	Germany: North-West
STEINKIS	1266	-0.0961867	0.644384	0.0354083	-0.472308	-0.0961867	0.644384	Steinkiste	8.4616	53.3936	Germany: North-West
STEINKIS	1306	-0.239484	-0.775159	0.709236	-0.665338	-0.239484	-0.775159	Steinkiste	8.4616	53.3936	Germany: North-West
STEINKIS	1346	0.309837	-0.168694	0.120366	-0.0790228	0.309837	-0.168694	Steinkiste	8.4616	53.3936	Germany: North-West
STEINKIS	1386	0.0784191	-0.377137	-0.585928	0.0140839	0.0784191	-0.377137	Steinkiste	8.4616	53.3936	Germany: North-West
STEINKIS	1426	-0.0525855	0.676606	-0.279083	1.20259	-0.0525855	0.676606	Steinkiste	8.4616	53.3936	Germany: North-West
STMO	1260.8	-0.254666	0.82988	-0.122586	0.664875	-0.336073	0.825927	Store Mosse	14.2592	57.7231	Sweden
STMO	1308.8	0.299944	0.223356	0.441161	0.912938	0.405067	-0.0952905	Store Mosse	14.2592	57.7231	Sweden
STMO	1356.8	0.160028	-0.267526	0.116706	-0.247066	0.0310102	0.1219	Store Mosse	14.2592	57.7231	Sweden
STMO	1403	0.00741471	-0.869986	0.371648	-0.665374	0.0519323	-0.763784	Store Mosse	14.2592	57.7231	Sweden
STMO	1433	-0.212721	0.084276	-0.806929	-0.665374	-0.151937	-0.0887534	Store Mosse	14.2592	57.7231	Sweden
STO	1268	0.0948016	-0.40653	0.171238	NA	0.2486	-0.629882	Storasjö	15.2681	56.9314	Sweden
STO	1387.6	-0.0231242	0.116856	0.269775	NA	-0.151674	0.377853	Storasjö	15.2681	56.9314	Sweden
STO	1445.1	-0.0716773	0.289674	-0.441013	NA	-0.0969256	0.252029	Storasjö	15.2681	56.9314	Sweden
STONETOR	1287	-0.101015	-0.707107	-0.235702	5.55111e-17	-0.101015	-0.707107	Stonetor Brook	-3.91	50.6556	England: Devon
STONETOR	1450	0.101015	0.707107	0.235702	0	0.101015	0.707107	Stonetor Brook	-3.91	50.6556	England: Devon
SUM	1293	0.0864766	0.287766	-0.419535	-0.781282	0.0695542	0.267442	Suminko Lake	17.7969	54.1975	Baltic: South
SUM	1319	-0.0988399	-0.280903	-0.302378	-0.519544	0.018746	-0.483411	Suminko Lake	17.7969	54.1975	Baltic: South
SUM	1345	0.0415968	0.754998	-0.847752	-0.416495	-0.127945	0.976991	Suminko Lake	17.7969	54.1975	Baltic: South
SUM	1371	-0.10912	-0.26805	-0.224043	-0.57011	-0.0604098	-0.321601	Suminko Lake	17.7969	54.1975	Baltic: South
SUM	1397	0.133881	0.252522	0.1645	0.38875	0.191568	0.0751066	Suminko Lake	17.7969	54.1975	Baltic: South
SUM	1423	0.0431438	-0.378119	0.922263	0.616547	0.0371359	-0.289278	Suminko Lake	17.7969	54.1975	Baltic: South
SUM	1449	-0.0971383	-0.368215	0.706944	1.28214	-0.128648	-0.22525	Suminko Lake	17.7969	54.1975	Baltic: South
SUR	1268	0.228617	-0.459753	-0.438159	-0.5	0.345436	-0.578452	Szurpiły	22.8833	54.2167	Baltic: South
SUR	1312	-0.283375	0.248078	0.492269	1.5	-0.286553	0.192414	Szurpiły	22.8833	54.2167	Baltic: South
SUR	1363	0.0246907	0.349517	-0.243669	-0.5	0.0835449	0.144429	Szurpiły	22.8833	54.2167	Baltic: South
SUR	1420	0.0300668	-0.137842	0.189559	-0.5	-0.142428	0.241609	Szurpiły	22.8833	54.2167	Baltic: South
SWIETE	1250.4	0.334546	1.64786	-0.430111	-1.08126	0.334546	1.64786	Święte	16.235	51.9617	Poland
SWIETE	1258.3	0.16902	0.437823	-0.140564	-0.928845	0.16902	0.437823	Święte	16.235	51.9617	Poland
SWIETE	1266.2	0.43887	0.482405	0.165529	-0.730424	0.43887	0.482405	Święte	16.235	51.9617	Poland
SWIETE	1274.1	-0.324057	-0.0587331	-0.0177316	-0.224465	-0.324057	-0.0587331	Święte	16.235	51.9617	Poland
SWIETE	1281.9	-0.0388252	0.660683	-0.140019	-0.166754	-0.0388252	0.660683	Święte	16.235	51.9617	Poland
SWIETE	1289.8	-0.210337	-0.0519381	-0.199674	-0.119123	-0.210337	-0.0519381	Święte	16.235	51.9617	Poland
SWIETE	1297.7	-0.25123	-0.0230803	0.0735819	-0.528229	-0.25123	-0.0230803	Święte	16.235	51.9617	Poland
SWIETE	1305.5	0.353256	-0.159876	0.991153	0.145723	0.353256	-0.159876	Święte	16.235	51.9617	Poland
SWIETE	1313.3	-0.105924	0.985242	0.247196	2.46012	-0.105924	0.985242	Święte	16.235	51.9617	Poland
SWIETE	1321.2	0.178444	0.283898	-0.749628	-0.719824	0.178444	0.283898	Święte	16.235	51.9617	Poland
SWIETE	1329.4	0.145895	-0.0352358	0.214878	0.380363	0.145895	-0.0352358	Święte	16.235	51.9617	Poland
SWIETE	1337.8	-0.338285	-0.572848	0.814244	-0.690692	-0.338285	-0.572848	Święte	16.235	51.9617	Poland
SWIETE	1346.3	0.0683752	0.13405	0.654417	-0.311532	0.0683752	0.13405	Święte	16.235	51.9617	Poland
SWIETE	1355	0.176004	-0.404545	0.462599	0.338132	0.176004	-0.404545	Święte	16.235	51.9617	Poland
SWIETE	1363.5	-0.375766	-0.115959	0.401593	0.412714	-0.375766	-0.115959	Święte	16.235	51.9617	Poland
SWIETE	1372	0.337362	0.0608475	0.112602	1.04329	0.337362	0.0608475	Święte	16.235	51.9617	Poland
SWIETE	1380.6	-0.0374061	-0.235856	0.0227762	0.481024	-0.0374061	-0.235856	Święte	16.235	51.9617	Poland
SWIETE	1389.1	-0.165092	0.270911	-0.331245	-0.302006	-0.165092	0.270911	Święte	16.235	51.9617	Poland
SWIETE	1397.6	0.419081	-0.910969	0.290691	-0.233437	0.419081	-0.910969	Święte	16.235	51.9617	Poland
SWIETE	1404	-0.129612	0.111579	-0.0743891	-0.0429139	-0.129612	0.111579	Święte	16.235	51.9617	Poland
SWIETE	1408.1	0.526032	0.0463204	0.579404	0.117792	0.526032	0.0463204	Święte	16.235	51.9617	Poland
SWIETE	1411.4	-0.0845053	-0.0718064	-0.603411	-0.281068	-0.0845053	-0.0718064	Święte	16.235	51.9617	Poland
SWIETE	1414.7	-0.0964844	-0.0441872	-0.0883889	0.491069	-0.0964844	-0.0441872	Święte	16.235	51.9617	Poland
SWIETE	1418	-0.188531	0.0377358	-0.239352	-0.517889	-0.188531	0.0377358	Święte	16.235	51.9617	Poland
SWIETE	1421.2	-0.394662	-0.0743479	-0.707595	-0.576378	-0.394662	-0.0743479	Święte	16.235	51.9617	Poland
SWIETE	1424.5	0.39308	-0.403326	-0.422342	-0.548354	0.39308	-0.403326	Święte	16.235	51.9617	Poland
SWIETE	1427.8	0.135247	0.879418	-0.56688	1.45782	0.135247	0.879418	Święte	16.235	51.9617	Poland
SWIETE	1431.1	0.136575	-0.925751	-0.465311	-0.585904	0.136575	-0.925751	Święte	16.235	51.9617	Poland
SWIETE	1434.4	-0.305617	-1.18779	-0.279998	0.109764	-0.305617	-1.18779	Święte	16.235	51.9617	Poland
SWIETE	1440.4	-0.459902	-0.532113	0.509926	0.109764	-0.459902	-0.532113	Święte	16.235	51.9617	Poland
SWIETE	1446.5	-0.305551	-0.230412	-0.0839512	1.04153	-0.305551	-0.230412	Święte	16.235	51.9617	Poland
TARN1_N	1303	0.141421	0.707107	-0.176777	0.235702	0.0707107	0.707107	Tarnawa Wyżna	22.8333	49.1	Poland
TARN1_N	1399	-0.141421	-0.707107	0.176777	-0.235702	-0.0707107	-0.707107	Tarnawa Wyżna	22.8333	49.1	Poland
TG8	1271	0.506124	0.159291	-0.207759	-1.4733	0.506124	0.159291	Delta del Rio Besos	2.24833	41.3803	Spain: Catalonia
TG8	1295	-0.11884	0.740478	-0.778212	-1.14173	-0.11884	0.740478	Delta del Rio Besos	2.24833	41.3803	Spain: Catalonia
TG8	1328	-0.245616	-0.338322	1.63281	1.14575	-0.245616	-0.338322	Delta del Rio Besos	2.24833	41.3803	Spain: Catalonia
TG8	1350	-0.245716	-0.40517	-0.113601	0.799046	-0.245716	-0.40517	Delta del Rio Besos	2.24833	41.3803	Spain: Catalonia
TG8	1384	0.177605	-0.494061	0.124665	0.458966	0.177605	-0.494061	Delta del Rio Besos	2.24833	41.3803	Spain: Catalonia
TG8	1407	0.40631	0.540161	-0.357899	0.518949	0.40631	0.540161	Delta del Rio Besos	2.24833	41.3803	Spain: Catalonia
TG8	1443	-0.479866	-0.202377	-0.300002	-0.307681	-0.479866	-0.202377	Delta del Rio Besos	2.24833	41.3803	Spain: Catalonia
THEVALLE	1269	0.182047	0.56885	0.259819	-0.839229	0.182047	0.56885	Moulin de Thévalles	-0.416389	47.9694	France: Central
THEVALLE	1335	0.0750428	-0.282077	0.272777	0.212678	0.0750428	-0.282077	Moulin de Thévalles	-0.416389	47.9694	France: Central
THEVALLE	1402	-0.25709	-0.286772	-0.532596	0.626551	-0.25709	-0.286772	Moulin de Thévalles	-0.416389	47.9694	France: Central
TIEMBLO	1287	0.364557	0.0452632	0.973639	NA	0.364557	0.0452632	El Tiemblo	-4.52671	40.3577	Spain: Central System
TIEMBLO	1334	0.170514	0.0407805	-0.0375944	NA	0.170514	0.0407805	El Tiemblo	-4.52671	40.3577	Spain: Central System
TIEMBLO	1429	-0.535071	-0.0860438	-0.936045	NA	-0.535071	-0.0860438	El Tiemblo	-4.52671	40.3577	Spain: Central System
TIT	1258	0.128549	0.651309	-0.531742	1.62018	0.206265	0.381159	Titisee	8.14528	47.8942	Germany: South-West
TIT	1282	-0.29484	0.880905	-0.403335	-0.540062	-0.234888	0.59681	Titisee	8.14528	47.8942	Germany: South-West
TIT	1308	0.291683	-0.32114	0.663813	-0.540062	0.209526	-0.10903	Titisee	8.14528	47.8942	Germany: South-West
TIT	1333	0.271243	-0.438965	-0.410372	1.62018	0.135796	-0.107367	Titisee	8.14528	47.8942	Germany: South-West
TIT	1357	0.231578	-0.458448	0.175364	-0.540062	0.238239	-0.378749	Titisee	8.14528	47.8942	Germany: South-West
TIT	1384	-0.444451	-0.480853	0.571171	-0.540062	-0.24239	-0.748392	Titisee	8.14528	47.8942	Germany: South-West
TIT	1407	-0.15919	0.0290263	0.064001	-0.540062	-0.188056	0.0751795	Titisee	8.14528	47.8942	Germany: South-West
TIT	1419	-0.024572	0.138166	-0.128899	-0.540062	-0.124492	0.290389	Titisee	8.14528	47.8942	Germany: South-West
TORSE	1277	0.472908	-0.523095	0.310895	-0.166818	0.472908	-0.523095	La boire Torse	-1.412	47.2312	France: Brittany
TORSE	1356	-0.528658	-0.628396	0.416396	-0.9061	-0.528658	-0.628396	La boire Torse	-1.412	47.2312	France: Brittany
TORSE	1436	0.0557503	1.15149	-0.727291	1.07292	0.0557503	1.15149	La boire Torse	-1.412	47.2312	France: Brittany
TRA	1284.88	-0.121704	-0.196568	0.635037	1.1547	-0.121704	-0.196568	Trälhultet	12.9086	56.8075	Sweden
TRA	1354.25	-0.125894	0.241057	0.517674	-0.57735	-0.125894	0.241057	Trälhultet	12.9086	56.8075	Sweden
TRA	1423.62	0.247598	-0.0444895	-1.15271	-0.57735	0.247598	-0.0444895	Trälhultet	12.9086	56.8075	Sweden
TREPPEL	1251	0.03087	0.925506	-0.780838	-1.12782	0.0547268	0.68792	Grosser Treppelsee	14.4528	52.15	Baltic: South
TREPPEL	1264	0.154447	0.61311	-0.687234	-1.14396	0.00494299	0.819398	Grosser Treppelsee	14.4528	52.15	Baltic: South
TREPPEL	1290	0.262639	0.409824	-0.249897	-0.497678	0.361299	0.110809	Grosser Treppelsee	14.4528	52.15	Baltic: South
TREPPEL	1304	-0.217416	-0.681235	0.0956407	1.16436	-0.256586	-0.458816	Grosser Treppelsee	14.4528	52.15	Baltic: South
TREPPEL	1317	0.00087529	-0.053937	0.666133	1.11813	0.0995345	-0.2602	Grosser Treppelsee	14.4528	52.15	Baltic: South
TREPPEL	1371	-0.0809147	-0.624012	0.999713	0.118561	-0.046488	-0.574948	Grosser Treppelsee	14.4528	52.15	Baltic: South
TREPPEL	1425	-0.150501	-0.589257	-0.0435171	0.368401	-0.217429	-0.324164	Grosser Treppelsee	14.4528	52.15	Baltic: South
Trikatas	1278	0.14754	0.997619	-0.250991	0.722796	0.150721	0.653416	Trikatas	25.7	57.5333	Baltic: East
Trikatas	1335	-0.0115024	-0.93586	-0.331958	-0.800191	-0.10396	-0.284895	Trikatas	25.7	57.5333	Baltic: East
Trikatas	1391	-0.136038	-0.0617585	0.582949	0.0773956	-0.0467606	-0.368521	Trikatas	25.7	57.5333	Baltic: East
TRIST	1257	0.706426	-0.111453	-0.498337	0.860868	0.706426	-0.111453	Tristinike	23.872	39.9988	Greece
TRIST	1324	-0.47865	0.896615	0.278062	0.871167	-0.47865	0.896615	Tristinike	23.872	39.9988	Greece
TRIST	1387	0.0540279	-0.469193	-0.891177	-0.866018	0.0540279	-0.469193	Tristinike	23.872	39.9988	Greece
TRIST	1446	-0.281804	-0.315968	1.11145	-0.866018	-0.281804	-0.315968	Tristinike	23.872	39.9988	Greece
TULLERIN	1274	-0.176777	NA	0	-0.707107	-0.0883884	-0.707107	Tullerinsuo	21.95	61.3333	Baltic: East
TULLERIN	1371	0.176777	NA	0	0.707107	0.0883884	0.707107	Tullerinsuo	21.95	61.3333	Baltic: East
URAGHWOO	1276	-0.732181	-0.402094	-0.702085	NA	-0.732181	-0.402094	Uragh Wood	-9.70416	51.8103	Ireland
URAGHWOO	1348	-0.00975705	-0.722223	-0.442877	NA	-0.00975705	-0.722223	Uragh Wood	-9.70416	51.8103	Ireland
URAGHWOO	1420	0.741938	1.12432	1.14496	NA	0.741938	1.12432	Uragh Wood	-9.70416	51.8103	Ireland
VALDECON	1370	-0.226154	-0.850607	-0.0506642	-0.807615	-0.226154	-0.850607	Arroyo deValdeconejos	-4.05972	40.8622	Spain: Central System
VALDECON	1385	-0.24588	-0.310426	0.0327271	0.959402	-0.24588	-0.310426	Arroyo deValdeconejos	-4.05972	40.8622	Spain: Central System
VALDECON	1399	0.118333	0.835785	0.307011	0.415486	0.118333	0.835785	Arroyo deValdeconejos	-4.05972	40.8622	Spain: Central System
VALDECON	1414	0.28056	0.403677	-0.143192	0.647068	0.28056	0.403677	Arroyo deValdeconejos	-4.05972	40.8622	Spain: Central System
VALDECON	1429	0.0946746	0.849197	-0.509203	-0.807615	0.0946746	0.849197	Arroyo deValdeconejos	-4.05972	40.8622	Spain: Central System
VALDECON	1444	-0.0215345	-0.927625	0.363322	-0.406725	-0.0215345	-0.927625	Arroyo deValdeconejos	-4.05972	40.8622	Spain: Central System
VAQUERO	1262	0.303327	-0.884928	0.0360894	-0.536464	0.303327	-0.884928	Fuente del Vaquero	-2.46972	42.6889	Spain: North
VAQUERO	1279	0.360276	0.597782	0.270342	2.06743	0.360276	0.597782	Fuente del Vaquero	-2.46972	42.6889	Spain: North
VAQUERO	1295	0.0736537	0.508847	-0.139827	-0.536464	0.0736537	0.508847	Fuente del Vaquero	-2.46972	42.6889	Spain: North
VAQUERO	1309	-0.0213423	-0.00264713	-0.685461	-0.536464	-0.0213423	-0.00264713	Fuente del Vaquero	-2.46972	42.6889	Spain: North
VAQUERO	1323	0.187984	0.208361	-0.484685	0.705538	0.187984	0.208361	Fuente del Vaquero	-2.46972	42.6889	Spain: North
VAQUERO	1336	0.0952558	-0.0286692	0.600016	0.733233	0.0952558	-0.0286692	Fuente del Vaquero	-2.46972	42.6889	Spain: North
VAQUERO	1348	-0.0859527	-0.992884	-0.577072	-0.536464	-0.0859527	-0.992884	Fuente del Vaquero	-2.46972	42.6889	Spain: North
VAQUERO	1360	0.122509	-0.219719	-0.686284	-0.536464	0.122509	-0.219719	Fuente del Vaquero	-2.46972	42.6889	Spain: North
VAQUERO	1373	-0.278685	-0.42231	0.00599058	-0.536464	-0.278685	-0.42231	Fuente del Vaquero	-2.46972	42.6889	Spain: North
VAQUERO	1387	-0.0842286	0.0767896	0.62622	-0.536464	-0.0842286	0.0767896	Fuente del Vaquero	-2.46972	42.6889	Spain: North
VAQUERO	1402	-0.302741	-0.107825	0.403526	0.319099	-0.302741	-0.107825	Fuente del Vaquero	-2.46972	42.6889	Spain: North
VAQUERO	1418	-0.282476	0.175124	0.643324	0.0783478	-0.282476	0.175124	Fuente del Vaquero	-2.46972	42.6889	Spain: North
VAQUERO	1437	-0.0875801	1.09208	-0.0121798	-0.148399	-0.0875801	1.09208	Fuente del Vaquero	-2.46972	42.6889	Spain: North
VERDEMOY	1279	0.101618	-0.139299	0.311665	-0.317224	0.101618	-0.139299	La Verderie	-0.427778	48.35	France: Central
VERDEMOY	1360	-0.176227	-0.41538	-0.306223	1.27464	-0.176227	-0.41538	La Verderie	-0.427778	48.35	France: Central
VERDEMOY	1393	0.0748787	0.40468	0.222944	-1.11759	0.0748787	0.40468	La Verderie	-0.427778	48.35	France: Central
VERDEMOY	1425	-0.000269703	0.149999	-0.228386	0.160181	-0.000269703	0.149999	La Verderie	-0.427778	48.35	France: Central
VERPESOA	1257	-0.0220373	0.334711	-0.0994493	-0.640542	-0.0220373	0.334711	Verdeospesoa mire	-2.86139	43.055	Spain: North
VERPESOA	1289	0.534827	0.446009	0.317337	1.08554	0.534827	0.446009	Verdeospesoa mire	-2.86139	43.055	Spain: North
VERPESOA	1321	-0.0708149	-0.145733	-0.547236	-0.640542	-0.0708149	-0.145733	Verdeospesoa mire	-2.86139	43.055	Spain: North
VERPESOA	1354	-0.163116	-0.578234	-0.521868	1.47663	-0.163116	-0.578234	Verdeospesoa mire	-2.86139	43.055	Spain: North
VERPESOA	1386	-0.178051	-0.143909	0.222053	-0.640542	-0.178051	-0.143909	Verdeospesoa mire	-2.86139	43.055	Spain: North
VERPESOA	1420	-0.100808	0.087157	0.629162	-0.640542	-0.100808	0.087157	Verdeospesoa mire	-2.86139	43.055	Spain: North
Ves	1278	0.0609532	-0.266999	-0.306232	-1.2503	0.0899895	-0.274787	Veselov	13.1406	50.115	Czechia
Ves	1302	-0.117865	-0.788207	0.0721238	0.0720212	-0.0824915	-0.643383	Veselov	13.1406	50.115	Czechia
Ves	1337	-0.154229	-0.363496	0.164379	0.783631	-0.0727869	-0.513805	Veselov	13.1406	50.115	Czechia
Ves	1378	0.211141	1.4187	0.0697288	0.394649	0.0652889	1.43197	Veselov	13.1406	50.115	Czechia
VICO	1331	-0.157135	0.235702	0.424264	0.707107	-0.157135	0.235702	Lago di Vico	12.1667	42.3167	Italy
VICO	1439	0.157135	-0.235702	-0.424264	-0.707107	0.157135	-0.235702	Lago di Vico	12.1667	42.3167	Italy
VILLETE2	1301	-0.101015	-0.707107	-0.141421	-0.707107	-0.101015	-0.707107	Etang de la Villetelle	1.70778	46.0239	France: Massif Central
VILLETE2	1401	0.101015	0.707107	0.141421	0.707107	0.101015	0.707107	Etang de la Villetelle	1.70778	46.0239	France: Massif Central
VINOR	1257	0.123839	0.030817	0.273622	-1.48342	0.0939808	0.130024	Vinoř	14.5872	50.1361	Czechia
VINOR	1279	0.60832	0.0483531	0.654082	-0.414261	0.427645	0.69471	Vinoř	14.5872	50.1361	Czechia
VINOR	1300	-0.0863551	-0.427742	0.584865	-0.0547942	-0.143908	-0.0741324	Vinoř	14.5872	50.1361	Czechia
VINOR	1321	0.000619532	-0.94703	0.173386	0.0475902	0.102097	-1.00344	Vinoř	14.5872	50.1361	Czechia
VINOR	1342	-0.105019	-0.713229	-0.126065	0.351749	-0.0441862	-0.698539	Vinoř	14.5872	50.1361	Czechia
VINOR	1362	-0.193805	-0.378665	-0.5293	0.91272	-0.20514	-0.210881	Vinoř	14.5872	50.1361	Czechia
VINOR	1403	-0.204046	1.65372	-0.707933	0.239044	-0.142354	0.876275	Vinoř	14.5872	50.1361	Czechia
VINOR	1423	-0.143553	0.733777	-0.322657	0.401366	-0.0881341	0.285982	Vinoř	14.5872	50.1361	Czechia
Voras	1289	-0.176777	0.235702	-8.32667e-17	0.707107	-0.176777	0.235702	Voras	21.91	41.0197	Greece
Voras	1404	0.176777	-0.235702	-2.77556e-17	-0.707107	0.176777	-0.235702	Voras	21.91	41.0197	Greece
VRA3	1266	0.917756	1.46232	0.211511	1.4725	0.917756	1.46232	Vraona	23.9951	37.9267	Greece
VRA3	1333	-0.124277	-0.545969	-0.218367	-0.238923	-0.124277	-0.545969	Vraona	23.9951	37.9267	Greece
VRA3	1353	-0.265066	-0.556931	0.355751	-0.69993	-0.265066	-0.556931	Vraona	23.9951	37.9267	Greece
VRA3	1359	-0.528412	-0.359417	-0.348895	-0.533642	-0.528412	-0.359417	Vraona	23.9951	37.9267	Greece
WA3ROH	1309	0.0534131	0.412906	-0.068072	-0.021211	0.125582	0.214855	Wachel 3	8.86889	53.4389	Germany: North-West
WA3ROH	1384	-0.249438	-0.225134	0.0217825	-0.500472	-0.393776	0.0508327	Wachel 3	8.86889	53.4389	Germany: North-West
WA3ROH	1422	0.196025	-0.187772	0.0462895	0.521683	0.268194	-0.265687	Wachel 3	8.86889	53.4389	Germany: North-West
WILA	1255	0.685867	-1.21219	0.345196	1.16423	0.686216	-0.970524	Wilder See beim Ruhestein	8.23694	48.5697	Germany: South-West
WILA	1259	0.20987	-0.489061	0.60436	-0.0312952	0.258931	-0.499183	Wilder See beim Ruhestein	8.23694	48.5697	Germany: South-West
WILA	1264	0.0538263	-0.76863	0.224088	0.329136	0.102307	-0.721561	Wilder See beim Ruhestein	8.23694	48.5697	Germany: South-West
WILA	1268	0.0308523	-0.491028	0.616194	0.588249	-0.00500652	-0.313933	Wilder See beim Ruhestein	8.23694	48.5697	Germany: South-West
WILA	1273	0.321713	-0.104958	0.366135	0.54216	0.219554	0.140782	Wilder See beim Ruhestein	8.23694	48.5697	Germany: South-West
WILA	1277	0.137707	-0.182292	0.357798	0.113141	-0.0123409	0.184272	Wilder See beim Ruhestein	8.23694	48.5697	Germany: South-West
WILA	1282	0.712041	-0.439028	1.07845	-0.307498	0.825098	-0.599947	Wilder See beim Ruhestein	8.23694	48.5697	Germany: South-West
WILA	1286	-0.0811697	-0.0195435	0.0169888	-0.179968	-0.1114	0.0508711	Wilder See beim Ruhestein	8.23694	48.5697	Germany: South-West
WILA	1291	0.0715968	-0.615724	0.127387	-0.125227	0.115034	-0.588141	Wilder See beim Ruhestein	8.23694	48.5697	Germany: South-West
WILA	1295	-0.335971	0.168987	-0.250225	-0.254817	-0.332269	0.127044	Wilder See beim Ruhestein	8.23694	48.5697	Germany: South-West
WILA	1300	-0.295173	0.161673	-0.242796	-0.825619	-0.217241	-0.04211	Wilder See beim Ruhestein	8.23694	48.5697	Germany: South-West
WILA	1305	-0.0873717	-0.0146363	0.18011	-0.429444	-0.0924897	-0.000449606	Wilder See beim Ruhestein	8.23694	48.5697	Germany: South-West
WILA	1309	-0.0215628	0.578705	-0.274667	-0.0163197	0.0071869	0.399715	Wilder See beim Ruhestein	8.23694	48.5697	Germany: South-West
WILA	1314	-0.0385385	0.601548	-0.204585	-0.20662	-0.0363012	0.476316	Wilder See beim Ruhestein	8.23694	48.5697	Germany: South-West
WILA	1318	-0.0948945	0.189526	-0.383052	-0.380275	-0.0983135	0.159143	Wilder See beim Ruhestein	8.23694	48.5697	Germany: South-West
WILA	1323	-0.157622	0.509123	-0.465349	-0.372179	-0.0944801	0.268386	Wilder See beim Ruhestein	8.23694	48.5697	Germany: South-West
WILA	1327	0.343459	0.174703	-0.551453	0.923345	0.393674	0.0292902	Wilder See beim Ruhestein	8.23694	48.5697	Germany: South-West
WILA	1332	-0.168769	0.122721	-0.366349	0.10886	-0.170084	0.10107	Wilder See beim Ruhestein	8.23694	48.5697	Germany: South-West
WILA	1336	-0.327157	0.122606	-0.303679	0.34168	-0.318822	0.0797468	Wilder See beim Ruhestein	8.23694	48.5697	Germany: South-West
WILA	1341	-0.250519	0.563665	-0.229348	0.0355043	-0.22186	0.387883	Wilder See beim Ruhestein	8.23694	48.5697	Germany: South-West
WILA	1345	-0.331778	0.620457	-0.192378	-0.320407	-0.308084	0.444239	Wilder See beim Ruhestein	8.23694	48.5697	Germany: South-West
WILA	1350	-0.308975	0.368515	-0.446049	-0.77651	-0.203696	0.0632001	Wilder See beim Ruhestein	8.23694	48.5697	Germany: South-West
WILA	1354	-0.0674328	0.154866	-0.00678047	0.0798733	-0.385614	0.823891	Wilder See beim Ruhestein	8.23694	48.5697	Germany: South-West
WINDMILL	1315	0.101015	-0.707107	-0.353553	0.235702	0.101015	-0.707107	Windmill Rough	-3.63306	50.9747	England: Devon
WINDMILL	1394	-0.101015	0.707107	0.353553	-0.235702	-0.101015	0.707107	Windmill Rough	-3.63306	50.9747	England: Devon
WINNEYS	1251	0.68003	0.137207	-0.638066	-0.80223	0.68003	0.137207	Winneys Down	-3.94278	50.6228	England: Devon
WINNEYS	1317	-0.431469	-0.475908	0.427694	0.566681	-0.431469	-0.475908	Winneys Down	-3.94278	50.6228	England: Devon
WINNEYS	1381	-0.280211	0.762029	-0.0316942	0.754407	-0.280211	0.762029	Winneys Down	-3.94278	50.6228	England: Devon
WINNEYS	1448	0.0316496	-0.423329	0.242066	-0.518858	0.0316496	-0.423329	Winneys Down	-3.94278	50.6228	England: Devon
WOJN	1274	0.0842373	0.447661	-0.38039	0.495841	0.0311213	0.481815	Lake Wojnowo	21.8309	53.965	Baltic: South
WOJN	1307	-0.244616	-0.355689	0.647903	0.028804	-0.219561	-0.335668	Lake Wojnowo	21.8309	53.965	Baltic: South
WOJN	1340	0.0572304	0.0978092	-0.293068	0.403365	-0.0860826	0.467468	Lake Wojnowo	21.8309	53.965	Baltic: South
WOJN	1372	0.198773	-0.931267	-0.217174	-0.901805	0.229841	-0.783887	Lake Wojnowo	21.8309	53.965	Baltic: South
WOJN	1408	-0.140357	0.385339	0.0309007	-1.16461	-0.127329	0.253176	Lake Wojnowo	21.8309	53.965	Baltic: South
WOJN	1444	0.0447319	0.356147	0.211829	1.13841	0.17201	-0.0829044	Lake Wojnowo	21.8309	53.965	Baltic: South
WolinII	1306	0.192847	-0.235702	0.0883884	-0.353553	0.128565	5.55111e-17	Wolin II	14.6667	53.8333	Baltic: South
WolinII	1404	-0.192847	0.235702	-0.0883884	0.353553	-0.128565	5.55111e-17	Wolin II	14.6667	53.8333	Baltic: South
YLIMYSNE	1288	0.176777	-0.707107	1.11022e-16	-0.707107	0.265165	-0.707107	Ylimysneva	22.8667	60.1333	Baltic: East
YLIMYSNE	1426	-0.176777	0.707107	1.66534e-16	0.707107	-0.265165	0.707107	Ylimysneva	22.8667	60.1333	Baltic: East
YTBE	1267.31	0.0814862	-0.523696	0.209083	0.175496	0.00685836	-0.187545	Yttra Berg	12.8108	57.0808	Sweden
YTBE	1325	0.136072	0.0966396	0.110976	0.701675	0.0760271	0.237604	Yttra Berg	12.8108	57.0808	Sweden
YTBE	1385	0.102179	-0.437226	0.313083	-0.282422	0.112287	-0.355717	Yttra Berg	12.8108	57.0808	Sweden
YTBE	1445	-0.319737	0.864282	-0.633142	-0.594749	-0.195172	0.305658	Yttra Berg	12.8108	57.0808	Sweden
ZAB	1252	-0.0647212	0.114098	1.70462	-0.334604	0.0346473	-0.127333	Lake Żabińskie	21.9836	54.1318	Baltic: South
ZAB	1258	0.102029	0.528791	0.234654	-0.302952	0.232686	0.135589	Lake Żabińskie	21.9836	54.1318	Baltic: South
ZAB	1264	0.196743	-0.623368	-0.0769021	-0.514403	0.267668	-0.65473	Lake Żabińskie	21.9836	54.1318	Baltic: South
ZAB	1270	-0.224962	0.606569	0.134671	-0.0915009	-0.165414	0.35425	Lake Żabińskie	21.9836	54.1318	Baltic: South
ZAB	1274	-0.2262	-0.249434	0.0217222	-0.302952	-0.15243	-0.36184	Lake Żabińskie	21.9836	54.1318	Baltic: South
ZAB	1280	0.0160445	-0.266491	0.344885	-0.514403	0.032927	-0.250335	Lake Żabińskie	21.9836	54.1318	Baltic: South
ZAB	1287	-0.114656	0.438949	0.0370934	-0.514403	-0.0835522	0.28273	Lake Żabińskie	21.9836	54.1318	Baltic: South
ZAB	1294	-0.238912	0.045886	-0.188492	-0.334604	-0.145232	-0.169387	Lake Żabińskie	21.9836	54.1318	Baltic: South
ZAB	1302	0.147931	0.34078	-0.0885086	-0.514403	0.159125	0.247997	Lake Żabińskie	21.9836	54.1318	Baltic: South
ZAB	1309	0.226483	-0.746213	-0.508937	-0.302952	0.317318	-0.796808	Lake Żabińskie	21.9836	54.1318	Baltic: South
ZAB	1315	-0.126278	-0.428434	0.34865	0.465049	-0.0382874	-0.536327	Lake Żabińskie	21.9836	54.1318	Baltic: South
ZAB	1321	-0.133547	-0.0361995	-0.398706	-0.334604	-0.09391	-0.116162	Lake Żabińskie	21.9836	54.1318	Baltic: South
ZAB	1328	-0.237574	-0.180528	-0.398706	-0.334604	-0.104074	-0.438123	Lake Żabińskie	21.9836	54.1318	Baltic: South
ZAB	1335	-0.153827	-0.0569877	-0.0769021	-0.514403	-0.0629915	-0.245428	Lake Żabińskie	21.9836	54.1318	Baltic: South
ZAB	1341	0.046019	-0.653595	-0.508937	-0.154806	0.139699	-0.728971	Lake Żabińskie	21.9836	54.1318	Baltic: South
ZAB	1347	-0.233237	0.253164	-0.192257	0.285251	-0.21351	0.159132	Lake Żabińskie	21.9836	54.1318	Baltic: South
ZAB	1353	0.15665	-0.278972	0.125611	0.253598	0.105269	-0.110138	Lake Żabińskie	21.9836	54.1318	Baltic: South
ZAB	1359	-0.204448	-0.561394	-0.0820258	0.644848	-0.213165	-0.429939	Lake Żabińskie	21.9836	54.1318	Baltic: South
ZAB	1365	0.300156	-0.238493	-0.188492	-0.514403	0.305661	-0.202906	Lake Żabińskie	21.9836	54.1318	Baltic: South
ZAB	1372	-0.183324	-0.357997	-0.40383	-0.154806	-0.280215	-0.0732368	Lake Żabińskie	21.9836	54.1318	Baltic: South
ZAB	1379	0.226154	-0.141707	0.396689	-0.514403	0.177617	-0.00658371	Lake Żabińskie	21.9836	54.1318	Baltic: South
ZAB	1387	-0.00832419	0.694474	-0.508937	1.13105	-0.136503	0.837573	Lake Żabińskie	21.9836	54.1318	Baltic: South
ZAB	1393	-0.11976	0.0827556	-0.0820258	1.0506	-0.327581	0.52341	Lake Żabińskie	21.9836	54.1318	Baltic: South
ZAB	1400	0.0875441	1.20323	-0.508937	0.824647	0.11296	0.906668	Lake Żabińskie	21.9836	54.1318	Baltic: South
ZAB	1405	0.285245	0.33107	0.809104	0.285251	0.182665	0.490532	Lake Żabińskie	21.9836	54.1318	Baltic: South
ZAB	1411	0.118123	0.396934	0.226953	0.204792	0.041142	0.486905	Lake Żabińskie	21.9836	54.1318	Baltic: South
ZAB	1416	0.0523646	0.288799	-0.40383	1.08899	0.00098289	0.344079	Lake Żabińskie	21.9836	54.1318	Baltic: South
ZAB	1422	0.133235	-0.0105489	0.666517	0.596042	-0.0518309	0.398706	Lake Żabińskie	21.9836	54.1318	Baltic: South
ZAB	1430	0.0228444	-0.342888	0.147324	-0.334604	-0.042759	-0.129983	Lake Żabińskie	21.9836	54.1318	Baltic: South
ZAB	1439	-0.0814966	-0.000284393	-0.293599	-0.154806	-0.16701	0.187903	Lake Żabińskie	21.9836	54.1318	Baltic: South
ZAB	1444	0.233702	-0.151963	-0.288475	-0.0915009	0.168099	0.0227573	Lake Żabińskie	21.9836	54.1318	Baltic: South
Zah	1257	0.0731413	0.762174	0.284669	0.12551	0.101382	0.486907	Zahájí	14.1156	50.3792	Czechia
Zah	1285	-0.127925	-0.0361913	-0.0260213	-0.456354	-0.0863132	-0.15198	Zahájí	14.1156	50.3792	Czechia
Zah	1314	-0.131786	-0.623113	-0.113441	-0.994606	-0.0776493	-0.629744	Zahájí	14.1156	50.3792	Czechia
Zah	1376	0.18657	-0.10287	-0.145207	1.32545	0.0625801	0.294816	Zahájí	14.1156	50.3792	Czechia
ZALAMA	1271	-1.1072	-0.743849	-1.15154	NA	-1.1072	-0.743849	Zalama	-3.40972	43.135	Spain: North
ZALAMA	1312	0.28119	1.30273	0.92243	NA	0.28119	1.30273	Zalama	-3.40972	43.135	Spain: North
ZALAMA	1354	0.382087	-0.137869	0.413418	NA	0.382087	-0.137869	Zalama	-3.40972	43.135	Spain: North
ZALAMA	1396	0.382087	-0.137869	0.413418	NA	0.382087	-0.137869	Zalama	-3.40972	43.135	Spain: North
ZALAMA	1438	0.061836	-0.283143	-0.597726	NA	0.061836	-0.283143	Zalama	-3.40972	43.135	Spain: North
ZEL	1264	-0.199897	0.0773209	0.225847	-0.362679	-0.154441	-0.0290557	Zeller See	9.64389	48.0017	Germany: South-West
ZEL	1293	-0.230987	0.505098	0.309777	-0.229433	-0.22531	0.392725	Zeller See	9.64389	48.0017	Germany: South-West
ZEL	1307	0.62535	-0.0822628	0.370446	0.202829	0.424868	0.335153	Zeller See	9.64389	48.0017	Germany: South-West
ZEL	1321	-0.0702684	0.450823	-0.306654	0.537456	-0.0235927	0.267307	Zeller See	9.64389	48.0017	Germany: South-West
ZEL	1336	-0.0521871	-0.295559	-0.614967	-0.0749077	-0.123498	-0.093826	Zeller See	9.64389	48.0017	Germany: South-West
ZEL	1350	-0.00256268	0.403937	0.599301	-0.338608	-0.0968921	0.511809	Zeller See	9.64389	48.0017	Germany: South-West
ZEL	1364	-0.182257	-0.169751	-0.196169	-0.478596	-0.171003	-0.15831	Zeller See	9.64389	48.0017	Germany: South-West
ZEL	1378	0.31325	0.546377	0.270115	-0.424562	0.378652	0.306296	Zeller See	9.64389	48.0017	Germany: South-West
ZEL	1392	-0.0724641	0.0326789	0.324163	0.537395	-0.0369776	-0.0448298	Zeller See	9.64389	48.0017	Germany: South-West
ZEL	1406	0.0595815	-1.20868	0.246652	2.06459	0.199627	-1.24704	Zeller See	9.64389	48.0017	Germany: South-West
ZEL	1420	-0.245588	-0.646384	-0.902674	-0.603	-0.13352	-0.741244	Zeller See	9.64389	48.0017	Germany: South-West
ZEL	1435	0.234769	0.206402	-0.166105	-0.440377	0.284543	0.0655753	Zeller See	9.64389	48.0017	Germany: South-West
ZEL	1449	-0.176739	0.180002	-0.159732	-0.390104	-0.322457	0.435437	Zeller See	9.64389	48.0017	Germany: South-West
Zielone Bagno	1260	0.197226	-0.816016	-0.274337	-0.3573	0.191053	-0.598123	Zielone Bagno	21.7358	53.905	Baltic: South
Zielone Bagno	1309	-0.0248714	1.2295	-0.404241	-0.105809	0.117104	0.60268	Zielone Bagno	21.7358	53.905	Baltic: South
Zielone Bagno	1359	-0.100134	0.135367	0.230694	0.369759	-0.106306	0.115414	Zielone Bagno	21.7358	53.905	Baltic: South
Zielone Bagno	1409	-0.0722213	-0.54885	0.447884	0.0933491	-0.201851	-0.119971	Zielone Bagno	21.7358	53.905	Baltic: South
